# Supplementary material for: Association of distinct type 1 bone morphogenetic protein receptors with different molecular pathways and survival outcomes in neuroblastoma
Source: Neuronal Signal. 2020 Apr 23;4(1):NS20200006. doi: 10.1042/NS20200006 (PMC7366490; doi:10.1042/NS20200006)
Supplement: Supplementary Tables S1-S6 [file NS-2020-0006_supp1.xlsx]

## Sheet: Table S1_(GO_BMPR2)
BMPR2 co-expressed genes
Analysis Type:	PANTHER Overrepresentation Test (Released 20190711)
Annotation Version and Release Date:	GO Ontology database Released 2019-10-08
Analyzed List:	upload_1 (Homo sapiens)
Reference List:	Homo sapiens (all genes in database)
Test Type:	FISHER
Correction:	FDR
GO biological process complete	#	#	expected	Plus/minus	Fold enrichment	Raw P value	FDR
microtubule anchoring at microtubule organizing center (GO:0072393)	13	8	1.45	+	5.52	0.000621	0.0228
phosphatidylinositol-3-phosphate biosynthetic process (GO:0036092)	14	8	1.56	+	5.13	0.000891	0.0303
Golgi to endosome transport (GO:0006895)	18	10	2.01	+	4.98	0.000243	0.0109
venous blood vessel development (GO:0060841)	15	8	1.67	+	4.78	0.00125	0.0401
calcium ion-regulated exocytosis of neurotransmitter (GO:0048791)	18	9	2.01	+	4.48	0.000885	0.0303
retrograde axonal transport (GO:0008090)	18	9	2.01	+	4.48	0.000885	0.0302
mitochondrion transport along microtubule (GO:0047497)	20	10	2.23	+	4.48	0.000461	0.0179
establishment of mitochondrion localization, microtubule-mediated (GO:0034643)	20	10	2.23	+	4.48	0.000461	0.0179
protein localization to Golgi apparatus (GO:0034067)	28	13	3.12	+	4.16	0.000119	0.00575
establishment of mitochondrion localization (GO:0051654)	24	11	2.68	+	4.11	0.000431	0.0171
axonal transport (GO:0098930)	53	24	5.91	+	4.06	2.67e-07	2.44e-05
vesicle cytoskeletal trafficking (GO:0099518)	51	23	5.69	+	4.04	4.98e-07	4.21e-05
myelin assembly (GO:0032288)	20	9	2.23	+	4.04	0.00157	0.0486
microtubule anchoring (GO:0034453)	27	12	3.01	+	3.99	0.000297	0.0129
vesicle transport along microtubule (GO:0047496)	45	20	5.02	+	3.99	3.25e-06	0.000233
calcium-ion regulated exocytosis (GO:0017156)	43	19	4.79	+	3.96	6.07e-06	0.000411
production of miRNAs involved in gene silencing by miRNA (GO:0035196)	28	12	3.12	+	3.84	0.000387	0.0158
clathrin-dependent endocytosis (GO:0072583)	28	12	3.12	+	3.84	0.000387	0.0158
cerebellar cortex formation (GO:0021697)	24	10	2.68	+	3.74	0.00139	0.0435
organelle transport along microtubule (GO:0072384)	78	32	8.7	+	3.68	1.89e-08	2.08e-06
production of small RNA involved in gene silencing by RNA (GO:0070918)	32	13	3.57	+	3.64	0.000338	0.0143
dsRNA processing (GO:0031050)	32	13	3.57	+	3.64	0.000338	0.0143
Golgi to plasma membrane protein transport (GO:0043001)	32	13	3.57	+	3.64	0.000338	0.0142
intraciliary transport (GO:0042073)	52	21	5.8	+	3.62	6.13e-06	0.000413
dendrite morphogenesis (GO:0048813)	60	24	6.69	+	3.59	1.56e-06	0.000117
positive regulation of microtubule polymerization or depolymerization (GO:0031112)	35	14	3.9	+	3.59	0.000229	0.0104
intraciliary transport involved in cilium assembly (GO:0035735)	40	16	4.46	+	3.59	8.37e-05	0.00424
axo-dendritic transport (GO:0008088)	63	25	7.02	+	3.56	1.07e-06	8.23e-05
anterograde axonal transport (GO:0008089)	43	17	4.79	+	3.55	5.7e-05	0.00304
positive regulation of dendritic spine development (GO:0060999)	46	18	5.13	+	3.51	3.88e-05	0.00217
Golgi to plasma membrane transport (GO:0006893)	54	21	6.02	+	3.49	9.77e-06	0.000631
platelet-derived growth factor receptor signaling pathway (GO:0048008)	36	14	4.01	+	3.49	0.000289	0.0126
protein transport along microtubule (GO:0098840)	67	26	7.47	+	3.48	9.22e-07	7.26e-05
microtubule-based protein transport (GO:0099118)	67	26	7.47	+	3.48	9.22e-07	7.23e-05
positive regulation of microtubule polymerization (GO:0031116)	31	12	3.46	+	3.47	0.000799	0.0279
Wnt signaling pathway, calcium modulating pathway (GO:0007223)	37	14	4.13	+	3.39	0.000362	0.015
cellular response to nerve growth factor stimulus (GO:1990090)	53	20	5.91	+	3.38	2.24e-05	0.00134
response to nerve growth factor (GO:1990089)	56	21	6.24	+	3.36	1.52e-05	0.000939
post-Golgi vesicle-mediated transport (GO:0006892)	133	49	14.83	+	3.3	7.56e-11	1.32e-08
cytosolic transport (GO:0016482)	145	53	16.17	+	3.28	1.64e-11	3.3e-09
cytoskeleton-dependent intracellular transport (GO:0030705)	175	63	19.51	+	3.23	3.56e-13	1.01e-10
Dendrite morphogenesisDendri	154	55	17.17	+	3.2	1.42e-11	2.89e-09
synaptic vesicle localization (GO:0097479)	45	16	5.02	+	3.19	0.000251	0.0112
cytoplasmic microtubule organization (GO:0031122)	54	19	6.02	+	3.16	7.69e-05	0.00393
regulation of autophagosome assembly (GO:2000785)	37	13	4.13	+	3.15	0.00102	0.0337
regulation of dendrite morphogenesis (GO:0048814)	93	32	10.37	+	3.09	4.87e-07	4.14e-05
regulation of dendritic spine development (GO:0060998)	76	26	8.47	+	3.07	6.06e-06	0.000412
regulation of synaptic vesicle cycle (GO:0098693)	117	40	13.05	+	3.07	2.21e-08	2.38e-06
vesicle docking involved in exocytosis (GO:0006904)	44	15	4.91	+	3.06	0.000558	0.0209
mitochondrion localization (GO:0051646)	44	15	4.91	+	3.06	0.000558	0.0208
autophagosome assembly (GO:0000045)	63	21	7.02	+	2.99	6.27e-05	0.0033
synaptic vesicle transport (GO:0048489)	39	13	4.35	+	2.99	0.00151	0.047
regulation of dendritic spine morphogenesis (GO:0061001)	45	15	5.02	+	2.99	0.000675	0.0246
dendrite development (GO:0016358)	115	38	12.82	+	2.96	1.02e-07	1e-05
regulation of synaptic vesicle exocytosis (GO:2000300)	82	27	9.14	+	2.95	7.23e-06	0.000477
positive regulation of dendrite development (GO:1900006)	76	25	8.47	+	2.95	1.58e-05	0.00096
microtubule polymerization or depolymerization (GO:0031109)	49	16	5.46	+	2.93	0.000546	0.0206
regulation of dendrite development (GO:0050773)	154	50	17.17	+	2.91	2.1e-09	3.09e-07
regulation of microtubule polymerization (GO:0031113)	53	17	5.91	+	2.88	0.000439	0.0173
microtubule-based transport (GO:0099111)	182	58	20.29	+	2.86	1.68e-10	2.84e-08
autophagosome organization (GO:1905037)	66	21	7.36	+	2.85	0.000108	0.00528
presynaptic endocytosis (GO:0140238)	51	16	5.69	+	2.81	0.000781	0.0276
synaptic vesicle endocytosis (GO:0048488)	51	16	5.69	+	2.81	0.000781	0.0276
regulation of postsynapse organization (GO:0099175)	102	32	11.37	+	2.81	3.2e-06	0.00023
establishment of protein localization to plasma membrane (GO:0061951)	51	16	5.69	+	2.81	0.000781	0.0275
positive regulation of macroautophagy (GO:0016239)	67	21	7.47	+	2.81	0.000129	0.00615
endosome to lysosome transport (GO:0008333)	52	16	5.8	+	2.76	0.000927	0.0313
epidermal growth factor receptor signaling pathway (GO:0007173)	49	15	5.46	+	2.75	0.00138	0.0436
acidic amino acid transport (GO:0015800)	49	15	5.46	+	2.75	0.00138	0.0435
synaptic vesicle recycling (GO:0036465)	59	18	6.58	+	2.74	0.000785	0.0276
regulation of potassium ion transmembrane transporter activity (GO:1901016)	59	18	6.58	+	2.74	0.000785	0.0276
ERBB signaling pathway (GO:0038127)	69	21	7.69	+	2.73	0.000253	0.0113
vesicle docking (GO:0048278)	66	20	7.36	+	2.72	0.000378	0.0155
regulation of neurotransmitter secretion (GO:0046928)	110	33	12.26	+	2.69	4.2e-06	0.000295
vesicle-mediated transport to the plasma membrane (GO:0098876)	87	26	9.7	+	2.68	4.86e-05	0.00264
vesicle-mediated transport in synapse (GO:0099003)	134	40	14.94	+	2.68	6.33e-07	5.19e-05
synaptic vesicle cycle (GO:0099504)	124	37	13.83	+	2.68	1.9e-06	0.00014
establishment of vesicle localization (GO:0051650)	181	54	20.18	+	2.68	5.03e-09	6.61e-07
vesicle localization (GO:0051648)	192	57	21.41	+	2.66	3.38e-09	4.55e-07
retrograde transport, endosome to Golgi (GO:0042147)	91	27	10.15	+	2.66	3.74e-05	0.0021
peptidyl-threonine modification (GO:0018210)	81	24	9.03	+	2.66	0.000106	0.00522
regulation of focal adhesion assembly (GO:0051893)	61	18	6.8	+	2.65	0.000922	0.0313
regulation of cell-substrate junction assembly (GO:0090109)	61	18	6.8	+	2.65	0.000922	0.0312
lysosomal transport (GO:0007041)	102	30	11.37	+	2.64	1.54e-05	0.000945
posttranscriptional gene silencing (GO:0016441)	58	17	6.47	+	2.63	0.00138	0.0435
regulation of macroautophagy (GO:0016241)	173	50	19.29	+	2.59	5.7e-08	5.67e-06
insulin receptor signaling pathway (GO:0008286)	88	25	9.81	+	2.55	0.000122	0.00587
positive regulation of neuron projection development (GO:0010976)	290	82	32.33	+	2.54	6.01e-12	1.37e-09
negative regulation of protein depolymerization (GO:1901880)	64	18	7.14	+	2.52	0.00127	0.0405
regulation of adherens junction organization (GO:1903391)	68	19	7.58	+	2.51	0.000963	0.0323
negative regulation of ion transmembrane transport (GO:0034766)	102	28	11.37	+	2.46	9.29e-05	0.00463
peptidyl-threonine phosphorylation (GO:0018107)	73	20	8.14	+	2.46	0.000839	0.0291
regulation of neuron projection development (GO:0010975)	506	137	56.42	+	2.43	8.74e-18	6.04e-15
regulation of microtubule polymerization or depolymerization (GO:0031110)	85	23	9.48	+	2.43	0.000524	0.0198
microtubule-based movement (GO:0007018)	268	72	29.88	+	2.41	8.19e-10	1.31e-07
regulation of potassium ion transmembrane transport (GO:1901379)	82	22	9.14	+	2.41	0.000767	0.0272
synapse assembly (GO:0007416)	97	26	10.82	+	2.4	0.00022	0.0101
positive regulation of exocytosis (GO:0045921)	90	24	10.03	+	2.39	0.000425	0.0169
endosomal transport (GO:0016197)	229	61	25.53	+	2.39	1.94e-08	2.13e-06
positive regulation of protein localization to membrane (GO:1905477)	124	33	13.83	+	2.39	4.13e-05	0.00229
regulation of microtubule cytoskeleton organization (GO:0070507)	196	52	21.85	+	2.38	3.14e-07	2.81e-05
vacuole organization (GO:0007033)	132	35	14.72	+	2.38	2.34e-05	0.00139
action potential (GO:0001508)	95	25	10.59	+	2.36	0.000356	0.0149
Golgi vesicle transport (GO:0048193)	399	105	44.49	+	2.36	3.32e-13	9.59e-11
negative regulation of ion transmembrane transporter activity (GO:0032413)	80	21	8.92	+	2.35	0.00121	0.0392
protein localization to plasma membrane (GO:0072659)	191	50	21.3	+	2.35	6.97e-07	5.68e-05
regulation of receptor-mediated endocytosis (GO:0048259)	107	28	11.93	+	2.35	0.000232	0.0105
negative regulation of transporter activity (GO:0032410)	88	23	9.81	+	2.34	0.000682	0.0247
regulation of exocytosis (GO:0017157)	222	58	24.75	+	2.34	1.02e-07	1e-05
postsynapse organization (GO:0099173)	92	24	10.26	+	2.34	0.000518	0.0197
vacuolar transport (GO:0007034)	142	37	15.83	+	2.34	2.46e-05	0.00144
negative regulation of transmembrane transport (GO:0034763)	123	32	13.71	+	2.33	7.12e-05	0.00369
positive regulation of cell projection organization (GO:0031346)	390	101	43.48	+	2.32	1.87e-12	4.51e-10
regulation of cell junction assembly (GO:1901888)	93	24	10.37	+	2.31	0.000576	0.0214
protein dephosphorylation (GO:0006470)	214	55	23.86	+	2.31	3.22e-07	2.86e-05
positive regulation of neuron differentiation (GO:0045666)	379	97	42.26	+	2.3	1.33e-11	2.74e-09
cytokinesis (GO:0000910)	110	28	12.26	+	2.28	0.000285	0.0125
localization within membrane (GO:0051668)	87	22	9.7	+	2.27	0.00121	0.0392
regulation of axon extension (GO:0030516)	99	25	11.04	+	2.26	0.000742	0.0264
regulation of cell-matrix adhesion (GO:0001952)	115	29	12.82	+	2.26	0.000235	0.0106
regulation of microtubule-based process (GO:0032886)	230	58	25.64	+	2.26	2.8e-07	2.53e-05
regulation of neurotransmitter transport (GO:0051588)	147	37	16.39	+	2.26	3.55e-05	0.00201
regulation of regulated secretory pathway (GO:1903305)	163	41	18.17	+	2.26	1.69e-05	0.00102
phosphatidylinositol biosynthetic process (GO:0006661)	108	27	12.04	+	2.24	0.000447	0.0175
regulation of cell morphogenesis involved in differentiation (GO:0010769)	308	77	34.34	+	2.24	3.26e-09	4.47e-07
macroautophagy (GO:0016236)	160	40	17.84	+	2.24	2.41e-05	0.00142
regulation of plasma membrane bounded cell projection organization (GO:0120035)	678	169	75.6	+	2.24	1.53e-18	1.21e-15
neurotransmitter secretion (GO:0007269)	101	25	11.26	+	2.22	0.000854	0.0294
signal release from synapse (GO:0099643)	101	25	11.26	+	2.22	0.000854	0.0293
regulation of cell projection organization (GO:0031344)	687	170	76.6	+	2.22	1.57e-18	1.19e-15
positive regulation of autophagy (GO:0010508)	122	30	13.6	+	2.21	0.000326	0.0139
protein localization to cell periphery (GO:1990778)	234	57	26.09	+	2.18	9.59e-07	7.48e-05
establishment of organelle localization (GO:0051656)	368	89	41.03	+	2.17	7.89e-10	1.28e-07
cell morphogenesis involved in neuron differentiation (GO:0048667)	443	107	49.39	+	2.17	1.81e-11	3.59e-09
peptidyl-tyrosine dephosphorylation (GO:0035335)	104	25	11.6	+	2.16	0.0011	0.0362
memory (GO:0007613)	125	30	13.94	+	2.15	0.0004	0.0161
organelle localization by membrane tethering (GO:0140056)	171	41	19.07	+	2.15	4.28e-05	0.00235
regulation of protein localization to membrane (GO:1905475)	192	46	21.41	+	2.15	1.67e-05	0.00102
axonogenesis (GO:0007409)	381	91	42.48	+	2.14	8.91e-10	1.4e-07
axon development (GO:0061564)	415	99	46.27	+	2.14	2.31e-10	3.83e-08
regulation of extent of cell growth (GO:0061387)	114	27	12.71	+	2.12	0.001	0.0333
neuron projection morphogenesis (GO:0048812)	494	117	55.08	+	2.12	6.64e-12	1.47e-09
regulation of neuron differentiation (GO:0045664)	663	157	73.92	+	2.12	1.26e-15	5.57e-13
organelle localization (GO:0051640)	584	138	65.11	+	2.12	7.5e-14	2.25e-11
synapse organization (GO:0050808)	280	66	31.22	+	2.11	2.98e-07	2.68e-05
regulation of protein polymerization (GO:0032271)	225	53	25.09	+	2.11	4.49e-06	0.000312
neuron projection development (GO:0031175)	680	160	75.82	+	2.11	1.04e-15	4.85e-13
cell projection morphogenesis (GO:0048858)	502	118	55.97	+	2.11	6.34e-12	1.42e-09
plasma membrane bounded cell projection morphogenesis (GO:0120039)	498	117	55.53	+	2.11	8.31e-12	1.81e-09
cell part morphogenesis (GO:0032990)	524	123	58.42	+	2.11	2.5e-12	5.83e-10
regulation of organelle assembly (GO:1902115)	196	46	21.85	+	2.1	2.08e-05	0.00125
regulation of vesicle-mediated transport (GO:0060627)	552	129	61.55	+	2.1	1.26e-12	3.28e-10
membrane docking (GO:0022406)	180	42	20.07	+	2.09	6.49e-05	0.00341
regulation of GTPase activity (GO:0043087)	481	112	53.63	+	2.09	3.98e-11	7.36e-09
positive regulation of GTPase activity (GO:0043547)	408	95	45.49	+	2.09	1.17e-09	1.83e-07
positive regulation of cell morphogenesis involved in differentiation (GO:0010770)	159	37	17.73	+	2.09	0.000169	0.00787
regulation of cell morphogenesis (GO:0022604)	499	116	55.64	+	2.08	2.11e-11	4.14e-09
regulation of axonogenesis (GO:0050770)	190	44	21.18	+	2.08	4.1e-05	0.00228
vesicle organization (GO:0016050)	304	70	33.9	+	2.07	3.25e-07	2.87e-05
plasma membrane bounded cell projection organization (GO:0120036)	1114	255	124.21	+	2.05	2.1e-23	8.34e-20
membrane fusion (GO:0061025)	127	29	14.16	+	2.05	0.00112	0.0366
neuron migration (GO:0001764)	123	28	13.71	+	2.04	0.00149	0.0464
learning (GO:0007612)	150	34	16.72	+	2.03	0.000465	0.0179
cell projection organization (GO:0030030)	1159	262	129.23	+	2.03	2.87e-23	9.13e-20
Golgi organization (GO:0007030)	133	30	14.83	+	2.02	0.000956	0.0321
negative regulation of cytoskeleton organization (GO:0051494)	142	32	15.83	+	2.02	0.000824	0.0287
regulation of gene expression, epigenetic (GO:0040029)	231	52	25.76	+	2.02	1.54e-05	0.000946
positive regulation of protein polymerization (GO:0032273)	129	29	14.38	+	2.02	0.00125	0.0402
plasma membrane bounded cell projection assembly (GO:0120031)	432	97	48.17	+	2.01	4.6e-09	6.09e-07
negative regulation of ion transport (GO:0043271)	156	35	17.39	+	2.01	0.0004	0.0161
cellular response to insulin stimulus (GO:0032869)	165	37	18.4	+	2.01	0.000342	0.0144
regulation of autophagy (GO:0010506)	330	74	36.79	+	2.01	3.75e-07	3.26e-05
regulation of dephosphorylation (GO:0035303)	210	47	23.41	+	2.01	5.71e-05	0.00304
microtubule-based process (GO:0007017)	654	146	72.92	+	2	5.59e-13	1.56e-10
learning or memory (GO:0007611)	266	59	29.66	+	1.99	6.44e-06	0.000431
neuron development (GO:0048666)	821	182	91.54	+	1.99	1.25e-15	5.69e-13
positive regulation of neurogenesis (GO:0050769)	483	107	53.85	+	1.99	1.48e-09	2.24e-07
cell projection assembly (GO:0030031)	447	99	49.84	+	1.99	5.33e-09	6.95e-07
axon guidance (GO:0007411)	267	59	29.77	+	1.98	6.87e-06	0.000457
establishment of localization in cell (GO:0051649)	394	87	43.93	+	1.98	5.47e-08	5.47e-06
cell morphogenesis involved in differentiation (GO:0000904)	562	124	62.66	+	1.98	6.79e-11	1.2e-08
endomembrane system organization (GO:0010256)	423	93	47.16	+	1.97	1.97e-08	2.15e-06
small GTPase mediated signal transduction (GO:0007264)	319	70	35.57	+	1.97	1.4e-06	0.000105
regulation of endocytosis (GO:0030100)	210	46	23.41	+	1.96	9.08e-05	0.00455
neuron projection guidance (GO:0097485)	270	59	30.1	+	1.96	1.09e-05	0.000694
modulation of chemical synaptic transmission (GO:0050804)	450	98	50.17	+	1.95	1.36e-08	1.56e-06
cilium assembly (GO:0060271)	340	74	37.91	+	1.95	8.47e-07	6.73e-05
regulation of trans-synaptic signaling (GO:0099177)	451	98	50.29	+	1.95	1.44e-08	1.62e-06
cilium organization (GO:0044782)	359	78	40.03	+	1.95	4.64e-07	3.96e-05
regulation of actin filament polymerization (GO:0030833)	166	36	18.51	+	1.95	0.000585	0.0217
signal release (GO:0023061)	171	37	19.07	+	1.94	0.000657	0.024
regulation of cell size (GO:0008361)	185	40	20.63	+	1.94	0.000317	0.0136
regulation of phosphatase activity (GO:0010921)	176	38	19.62	+	1.94	0.000516	0.0196
regulation of Ras protein signal transduction (GO:0046578)	246	53	27.43	+	1.93	3.93e-05	0.00219
dephosphorylation (GO:0016311)	311	67	34.68	+	1.93	3.79e-06	0.000269
cognition (GO:0050890)	307	66	34.23	+	1.93	4.93e-06	0.000338
regulation of neurogenesis (GO:0050767)	827	177	92.21	+	1.92	4.58e-14	1.4e-11
Ras protein signal transduction (GO:0007265)	248	53	27.65	+	1.92	6.17e-05	0.00326
modification-dependent macromolecule catabolic process (GO:0043632)	545	116	60.77	+	1.91	2.27e-09	3.25e-07
regulation of plasma membrane bounded cell projection assembly (GO:0120032)	174	37	19.4	+	1.91	0.000742	0.0264
regulation of small GTPase mediated signal transduction (GO:0051056)	348	74	38.8	+	1.91	1.71e-06	0.000126
positive regulation of nervous system development (GO:0051962)	549	116	61.21	+	1.9	2.65e-09	3.72e-07
regulation of cellular component size (GO:0032535)	379	80	42.26	+	1.89	8.92e-07	7.06e-05
positive regulation of supramolecular fiber organization (GO:1902905)	199	42	22.19	+	1.89	0.000343	0.0144
homophilic cell adhesion via plasma membrane adhesion molecules (GO:0007156)	166	35	18.51	+	1.89	0.00127	0.0407
phosphatidylinositol metabolic process (GO:0046488)	171	36	19.07	+	1.89	0.00102	0.0337
regulation of cell projection assembly (GO:0060491)	176	37	19.62	+	1.89	0.000824	0.0287
negative regulation of cell projection organization (GO:0031345)	181	38	20.18	+	1.88	0.000911	0.031
regulation of synapse organization (GO:0050807)	224	47	24.98	+	1.88	0.000213	0.00981
regulation of nervous system development (GO:0051960)	935	196	104.25	+	1.88	1.02e-14	3.6e-12
neuron differentiation (GO:0030182)	1012	212	112.84	+	1.88	8.32e-16	4.13e-13
cell morphogenesis (GO:0000902)	724	151	80.72	+	1.87	2.66e-11	5.03e-09
regulation of intracellular transport (GO:0032386)	356	74	39.69	+	1.86	4.54e-06	0.000313
modification-dependent protein catabolic process (GO:0019941)	534	111	59.54	+	1.86	1.22e-08	1.45e-06
proteasomal protein catabolic process (GO:0010498)	347	72	38.69	+	1.86	5.27e-06	0.00036
positive regulation of cytoskeleton organization (GO:0051495)	222	46	24.75	+	1.86	0.000299	0.0129
endoplasmic reticulum to Golgi vesicle-mediated transport (GO:0006888)	203	42	22.63	+	1.86	0.000551	0.0207
proteasome-mediated ubiquitin-dependent protein catabolic process (GO:0043161)	324	67	36.13	+	1.85	1.25e-05	0.000783
regulation of cytoskeleton organization (GO:0051493)	547	113	60.99	+	1.85	1.21e-08	1.45e-06
ubiquitin-dependent protein catabolic process (GO:0006511)	528	109	58.87	+	1.85	3.06e-08	3.2e-06
regulation of synaptic plasticity (GO:0048167)	189	39	21.07	+	1.85	0.000827	0.0287
regulation of protein complex assembly (GO:0043254)	441	91	49.17	+	1.85	3.71e-07	3.24e-05
positive regulation of protein catabolic process (GO:0045732)	228	47	25.42	+	1.85	0.000253	0.0113
response to insulin (GO:0032868)	234	48	26.09	+	1.84	0.000286	0.0125
positive regulation of cell development (GO:0010720)	557	114	62.1	+	1.84	2.2e-08	2.38e-06
generation of neurons (GO:0048699)	1550	317	172.82	+	1.83	4.63e-22	9.2e-19
regulation of supramolecular fiber organization (GO:1902903)	357	73	39.8	+	1.83	7.04e-06	0.000466
regulation of synapse structure or activity (GO:0050803)	235	48	26.2	+	1.83	0.000297	0.0129
microtubule cytoskeleton organization (GO:0000226)	467	95	52.07	+	1.82	3.59e-07	3.15e-05
cellular component morphogenesis (GO:0032989)	826	168	92.1	+	1.82	9.86e-12	2.06e-09
peptidyl-serine modification (GO:0018209)	197	40	21.96	+	1.82	0.00101	0.0335
proteolysis involved in cellular protein catabolic process (GO:0051603)	593	120	66.12	+	1.81	1.31e-08	1.53e-06
cellular protein catabolic process (GO:0044257)	623	125	69.46	+	1.8	9.57e-09	1.19e-06
regulation of intracellular protein transport (GO:0033157)	235	47	26.2	+	1.79	0.000619	0.0227
protein polyubiquitination (GO:0000209)	300	60	33.45	+	1.79	8.72e-05	0.0044
muscle cell differentiation (GO:0042692)	245	49	27.32	+	1.79	0.00039	0.0158
cellular response to peptide hormone stimulus (GO:0071375)	266	53	29.66	+	1.79	0.000229	0.0104
positive regulation of catabolic process (GO:0009896)	442	88	49.28	+	1.79	2.34e-06	0.00017
regulation of cell development (GO:0060284)	950	189	105.92	+	1.78	2.02e-12	4.79e-10
neurogenesis (GO:0022008)	1649	328	183.86	+	1.78	3.8e-21	5.49e-18
cell-cell signaling by wnt (GO:0198738)	347	69	38.69	+	1.78	3.26e-05	0.00187
Wnt signaling pathway (GO:0016055)	347	69	38.69	+	1.78	3.26e-05	0.00186
regulation of cellular component biogenesis (GO:0044087)	946	188	105.48	+	1.78	2.59e-12	5.97e-10
regulation of actin filament organization (GO:0110053)	263	52	29.32	+	1.77	0.000306	0.0132
intracellular transport (GO:0046907)	1529	302	170.48	+	1.77	3.66e-19	3.43e-16
regulation of developmental growth (GO:0048638)	338	66	37.69	+	1.75	7.55e-05	0.00389
regulation of cellular protein localization (GO:1903827)	548	107	61.1	+	1.75	4.32e-07	3.73e-05
regulation of ion transmembrane transporter activity (GO:0032412)	272	53	30.33	+	1.75	0.000377	0.0155
autophagy (GO:0006914)	278	54	31	+	1.74	0.000421	0.0169
process utilizing autophagic mechanism (GO:0061919)	278	54	31	+	1.74	0.000421	0.0168
positive regulation of cellular component organization (GO:0051130)	1226	238	136.7	+	1.74	2.01e-14	6.81e-12
transmembrane receptor protein tyrosine kinase signaling pathway (GO:0007169)	516	100	57.53	+	1.74	1.2e-06	9.06e-05
positive regulation of cellular catabolic process (GO:0031331)	372	72	41.48	+	1.74	4.22e-05	0.00233
divalent metal ion transport (GO:0070838)	305	59	34.01	+	1.73	0.000204	0.00944
regulation of cellular localization (GO:0060341)	813	157	90.65	+	1.73	1.44e-09	2.22e-07
negative regulation of cellular component organization (GO:0051129)	711	137	79.27	+	1.73	1.78e-08	1.98e-06
positive regulation of organelle organization (GO:0010638)	628	121	70.02	+	1.73	1.21e-07	1.15e-05
brain development (GO:0007420)	739	142	82.4	+	1.72	1.18e-08	1.43e-06
protein modification by small protein conjugation or removal (GO:0070647)	987	189	110.05	+	1.72	3.63e-11	6.79e-09
regulation of transporter activity (GO:0032409)	293	56	32.67	+	1.71	0.000422	0.0168
protein ubiquitination (GO:0016567)	698	133	77.83	+	1.71	5.11e-08	5.17e-06
regulation of anatomical structure size (GO:0090066)	511	97	56.98	+	1.7	3.99e-06	0.000282
membrane organization (GO:0061024)	855	162	95.33	+	1.7	2.43e-09	3.44e-07
regulation of membrane potential (GO:0042391)	433	82	48.28	+	1.7	2.86e-05	0.00166
negative regulation of organelle organization (GO:0010639)	386	73	43.04	+	1.7	7.78e-05	0.00396
divalent inorganic cation transport (GO:0072511)	312	59	34.79	+	1.7	0.000447	0.0175
cellular localization (GO:0051641)	2396	453	267.15	+	1.7	1.24e-25	1.96e-21
head development (GO:0060322)	784	148	87.41	+	1.69	1.52e-08	1.7e-06
regulation of transmembrane transporter activity (GO:0022898)	281	53	31.33	+	1.69	0.000875	0.03
regulation of protein catabolic process (GO:0042176)	398	75	44.38	+	1.69	7.13e-05	0.00368
protein catabolic process (GO:0030163)	701	132	78.16	+	1.69	1.03e-07	1.01e-05
cytoskeleton organization (GO:0007010)	1095	206	122.09	+	1.69	2.16e-11	4.18e-09
cell surface receptor signaling pathway involved in cell-cell signaling (GO:1905114)	420	79	46.83	+	1.69	4.28e-05	0.00235
protein modification by small protein conjugation (GO:0032446)	777	146	86.63	+	1.69	2.51e-08	2.66e-06
protein transport (GO:0015031)	1528	287	170.37	+	1.68	1.35e-15	5.8e-13
regulation of neurotransmitter levels (GO:0001505)	357	67	39.8	+	1.68	0.000164	0.00769
protein localization to membrane (GO:0072657)	518	97	57.76	+	1.68	6.37e-06	0.000428
enzyme linked receptor protein signaling pathway (GO:0007167)	721	135	80.39	+	1.68	1.09e-07	1.05e-05
establishment of protein localization (GO:0045184)	1621	303	180.74	+	1.68	2.9e-16	1.71e-13
positive regulation of cellular protein localization (GO:1903829)	332	62	37.02	+	1.67	0.000352	0.0147
regulation of organelle organization (GO:0033043)	1298	242	144.72	+	1.67	5.96e-13	1.61e-10
nervous system development (GO:0007399)	2357	439	262.8	+	1.67	1.45e-23	7.68e-20
organelle assembly (GO:0070925)	725	135	80.84	+	1.67	1.21e-07	1.15e-05
positive regulation of cellular component biogenesis (GO:0044089)	523	97	58.31	+	1.66	9.44e-06	0.000616
peptide transport (GO:0015833)	1558	288	173.71	+	1.66	6.13e-15	2.38e-12
protein localization (GO:0008104)	2178	402	242.84	+	1.66	6.85e-21	9.08e-18
cellular response to peptide (GO:1901653)	327	60	36.46	+	1.65	0.000613	0.0227
amide transport (GO:0042886)	1592	292	177.5	+	1.65	8.24e-15	3.12e-12
chemical synaptic transmission (GO:0007268)	420	77	46.83	+	1.64	0.00011	0.00535
anterograde trans-synaptic signaling (GO:0098916)	420	77	46.83	+	1.64	0.00011	0.00534
forebrain development (GO:0030900)	393	72	43.82	+	1.64	0.000226	0.0103
regulation of catabolic process (GO:0009894)	999	183	111.39	+	1.64	1.98e-09	2.94e-07
synaptic signaling (GO:0099536)	465	85	51.85	+	1.64	5.3e-05	0.00285
regulation of cation transmembrane transport (GO:1904062)	351	64	39.14	+	1.64	0.0005	0.0191
regulation of actin cytoskeleton organization (GO:0032956)	346	63	38.58	+	1.63	0.000614	0.0226
regulation of transmembrane transport (GO:0034762)	573	104	63.89	+	1.63	1.21e-05	0.000764
regulation of cellular component organization (GO:0051128)	2491	451	277.74	+	1.62	3.67e-22	8.33e-19
histone modification (GO:0016570)	365	66	40.7	+	1.62	0.000477	0.0183
regulation of cellular catabolic process (GO:0031329)	836	151	93.21	+	1.62	1.28e-07	1.21e-05
trans-synaptic signaling (GO:0099537)	439	79	48.95	+	1.61	0.000152	0.00718
nitrogen compound transport (GO:0071705)	1861	333	207.5	+	1.6	1.71e-15	7.18e-13
response to peptide hormone (GO:0043434)	397	71	44.26	+	1.6	0.000436	0.0172
positive regulation of hydrolase activity (GO:0051345)	771	137	85.96	+	1.59	1.11e-06	8.48e-05
regulation of actin filament-based process (GO:0032970)	389	69	43.37	+	1.59	0.000681	0.0247
vesicle-mediated transport (GO:0016192)	1954	345	217.87	+	1.58	2.7e-15	1.1e-12
macromolecule localization (GO:0033036)	2517	444	280.64	+	1.58	7.49e-20	7.94e-17
cellular protein localization (GO:0034613)	1618	285	180.4	+	1.58	1.4e-12	3.6e-10
cellular macromolecule localization (GO:0070727)	1626	286	181.29	+	1.58	1.56e-12	3.88e-10
covalent chromatin modification (GO:0016569)	376	66	41.92	+	1.57	0.001	0.0334
regulation of transport (GO:0051049)	1877	329	209.28	+	1.57	2.99e-14	9.69e-12
regulation of ion transmembrane transport (GO:0034765)	491	86	54.75	+	1.57	0.000187	0.00868
positive regulation of cell differentiation (GO:0045597)	978	171	109.04	+	1.57	1.09e-07	1.05e-05
developmental growth (GO:0048589)	396	69	44.15	+	1.56	0.000997	0.0333
actin cytoskeleton organization (GO:0030036)	496	86	55.3	+	1.56	0.000262	0.0116
cell development (GO:0048468)	1633	283	182.08	+	1.55	9.09e-12	1.93e-09
protein phosphorylation (GO:0006468)	964	167	107.48	+	1.55	2.65e-07	2.44e-05
actin filament-based process (GO:0030029)	573	99	63.89	+	1.55	8.82e-05	0.00444
mitotic cell cycle (GO:0000278)	696	120	77.6	+	1.55	1.8e-05	0.00108
behavior (GO:0007610)	581	100	64.78	+	1.54	9.67e-05	0.00479
regulation of establishment of protein localization (GO:0070201)	763	131	85.07	+	1.54	8.73e-06	0.000571
growth (GO:0040007)	402	69	44.82	+	1.54	0.00142	0.0444
cellular response to growth factor stimulus (GO:0071363)	502	86	55.97	+	1.54	0.000369	0.0153
central nervous system development (GO:0007417)	975	167	108.71	+	1.54	5.14e-07	4.32e-05
cellular protein modification process (GO:0006464)	3084	527	343.86	+	1.53	2.6e-21	4.59e-18
protein modification process (GO:0036211)	3084	527	343.86	+	1.53	2.6e-21	4.13e-18
regulation of protein localization (GO:0032880)	1038	174	115.73	+	1.5	1.06e-06	8.16e-05
response to growth factor (GO:0070848)	532	89	59.32	+	1.5	0.000537	0.0203
regulation of anatomical structure morphogenesis (GO:0022603)	1077	180	120.08	+	1.5	7.73e-07	6.24e-05
intracellular protein transport (GO:0006886)	1003	167	111.83	+	1.49	2.47e-06	0.000178
regulation of protein transport (GO:0051223)	716	119	79.83	+	1.49	8.04e-05	0.00409
organic substance transport (GO:0071702)	2224	369	247.97	+	1.49	5.8e-13	1.59e-10
organelle organization (GO:0006996)	3418	567	381.1	+	1.49	1.71e-20	1.95e-17
positive regulation of transferase activity (GO:0051347)	660	109	73.59	+	1.48	0.000237	0.0107
cellular macromolecule catabolic process (GO:0044265)	910	150	101.46	+	1.48	1.32e-05	0.000821
heart development (GO:0007507)	528	87	58.87	+	1.48	0.00105	0.0346
regulation of localization (GO:0032879)	2790	459	311.08	+	1.48	1.01e-15	4.89e-13
mitotic cell cycle process (GO:1903047)	610	100	68.01	+	1.47	0.000468	0.018
regulation of cell migration (GO:0030334)	861	141	96	+	1.47	3.29e-05	0.00187
macromolecule modification (GO:0043412)	3304	541	368.39	+	1.47	1.98e-18	1.43e-15
regulation of peptide transport (GO:0090087)	748	122	83.4	+	1.46	0.00014	0.00662
negative regulation of phosphate metabolic process (GO:0045936)	558	91	62.22	+	1.46	0.00112	0.0366
negative regulation of phosphorus metabolic process (GO:0010563)	559	91	62.33	+	1.46	0.00113	0.0369
intracellular signal transduction (GO:0035556)	1680	273	187.32	+	1.46	6.55e-09	8.27e-07
endocytosis (GO:0006897)	554	90	61.77	+	1.46	0.00135	0.0429
phosphorylation (GO:0016310)	1306	212	145.62	+	1.46	4.4e-07	3.78e-05
positive regulation of protein kinase activity (GO:0045860)	536	87	59.76	+	1.46	0.00145	0.0455
cellular response to hormone stimulus (GO:0032870)	610	99	68.01	+	1.46	0.000736	0.0264
regulation of ion transport (GO:0043269)	704	114	78.49	+	1.45	0.00029	0.0126
positive regulation of catalytic activity (GO:0043085)	1440	233	160.56	+	1.45	1.48e-07	1.39e-05
positive regulation of kinase activity (GO:0033674)	583	94	65	+	1.45	0.00114	0.037
regulation of cellular component movement (GO:0051270)	1009	162	112.5	+	1.44	2.1e-05	0.00125
positive regulation of developmental process (GO:0051094)	1373	220	153.09	+	1.44	6.28e-07	5.18e-05
positive regulation of transport (GO:0051050)	1007	161	112.28	+	1.43	2.59e-05	0.00151
cell cycle (GO:0007049)	1328	212	148.07	+	1.43	1.3e-06	9.77e-05
regulation of locomotion (GO:0040012)	998	159	111.27	+	1.43	3.67e-05	0.00207
regulation of cell differentiation (GO:0045595)	1824	290	203.37	+	1.43	1.41e-08	1.6e-06
regulation of cell motility (GO:2000145)	926	147	103.25	+	1.42	9.11e-05	0.00455
import into cell (GO:0098657)	675	107	75.26	+	1.42	0.000852	0.0294
regulation of secretion by cell (GO:1903530)	764	121	85.18	+	1.42	0.000396	0.016
regulation of hydrolase activity (GO:0051336)	1290	204	143.83	+	1.42	4.27e-06	0.000297
cellular component assembly (GO:0022607)	2473	390	275.73	+	1.41	5.31e-11	9.6e-09
phosphorus metabolic process (GO:0006793)	2178	342	242.84	+	1.41	1.75e-09	2.62e-07
regulation of multicellular organismal development (GO:2000026)	2047	321	228.24	+	1.41	7.09e-09	8.88e-07
phosphate-containing compound metabolic process (GO:0006796)	2151	337	239.83	+	1.41	2.77e-09	3.86e-07
organonitrogen compound catabolic process (GO:1901565)	1073	168	119.64	+	1.4	5.32e-05	0.00285
cellular protein metabolic process (GO:0044267)	3713	579	413.99	+	1.4	7.13e-16	3.66e-13
positive regulation of molecular function (GO:0044093)	1797	280	200.36	+	1.4	1.47e-07	1.38e-05
macromolecule catabolic process (GO:0009057)	1066	166	118.86	+	1.4	7.59e-05	0.00389
cell-cell signaling (GO:0007267)	1111	173	123.87	+	1.4	4.71e-05	0.00258
regulation of signaling (GO:0023051)	3581	555	399.27	+	1.39	1.11e-14	3.83e-12
peptidyl-amino acid modification (GO:0018193)	879	136	98.01	+	1.39	0.000415	0.0167
regulation of secretion (GO:0051046)	821	127	91.54	+	1.39	0.000737	0.0263
anatomical structure morphogenesis (GO:0009653)	2153	333	240.05	+	1.39	1.21e-08	1.45e-06
regulation of cell communication (GO:0010646)	3540	547	394.7	+	1.39	3.2e-14	1.02e-11
cellular component organization (GO:0016043)	5642	869	629.07	+	1.38	1.66e-24	1.32e-20
regulation of developmental process (GO:0050793)	2592	396	289	+	1.37	1.47e-09	2.25e-07
response to organonitrogen compound (GO:0010243)	1005	153	112.05	+	1.37	0.000359	0.0149
cell cycle process (GO:0022402)	986	150	109.94	+	1.36	0.000462	0.0179
cellular response to endogenous stimulus (GO:0071495)	1221	185	136.14	+	1.36	9.72e-05	0.0048
response to nitrogen compound (GO:1901698)	1089	165	121.42	+	1.36	0.000281	0.0124
cellular component organization or biogenesis (GO:0071840)	5830	883	650.03	+	1.36	6.63e-23	1.76e-19
cellular component biogenesis (GO:0044085)	2699	408	300.93	+	1.36	2.26e-09	3.27e-07
movement of cell or subcellular component (GO:0006928)	1535	232	171.15	+	1.36	1.46e-05	0.000909
circulatory system development (GO:0072359)	872	131	97.23	+	1.35	0.00151	0.0469
regulation of signal transduction (GO:0009966)	3154	473	351.66	+	1.35	2.03e-10	3.4e-08
proteolysis (GO:0006508)	1283	192	143.05	+	1.34	0.000138	0.00655
positive regulation of multicellular organismal process (GO:0051240)	1762	262	196.46	+	1.33	9.85e-06	0.000634
transport (GO:0006810)	4550	674	507.31	+	1.33	2.44e-14	8.08e-12
establishment of localization (GO:0051234)	4681	693	521.92	+	1.33	8.72e-15	3.22e-12
regulation of intracellular signal transduction (GO:1902531)	1834	271	204.49	+	1.33	9.98e-06	0.00064
positive regulation of protein modification process (GO:0031401)	1240	183	138.26	+	1.32	0.000376	0.0155
positive regulation of signaling (GO:0023056)	1851	273	206.38	+	1.32	1.08e-05	0.000689
negative regulation of signaling (GO:0023057)	1371	202	152.86	+	1.32	0.000215	0.00988
negative regulation of cell communication (GO:0010648)	1367	201	152.42	+	1.32	0.00025	0.0112
regulation of protein modification process (GO:0031399)	1851	272	206.38	+	1.32	1.51e-05	0.000936
positive regulation of cell communication (GO:0010647)	1842	269	205.38	+	1.31	2.42e-05	0.00143
cellular catabolic process (GO:0044248)	1787	259	199.25	+	1.3	6e-05	0.00318
regulation of catalytic activity (GO:0050790)	2342	338	261.13	+	1.29	4.51e-06	0.000312
localization (GO:0051179)	5765	832	642.78	+	1.29	6.78e-16	3.59e-13
cellular macromolecule metabolic process (GO:0044260)	5083	732	566.74	+	1.29	2.48e-13	7.32e-11
protein metabolic process (GO:0019538)	4315	621	481.11	+	1.29	5.82e-11	1.04e-08
response to endogenous stimulus (GO:0009719)	1503	216	167.58	+	1.29	0.00045	0.0176
negative regulation of signal transduction (GO:0009968)	1268	182	141.38	+	1.29	0.00133	0.0425
system development (GO:0048731)	4424	633	493.26	+	1.28	8.56e-11	1.48e-08
multicellular organism development (GO:0007275)	5026	719	560.39	+	1.28	1.57e-12	3.84e-10
cellular developmental process (GO:0048869)	3806	543	424.36	+	1.28	5.6e-09	7.23e-07
regulation of multicellular organismal process (GO:0051239)	3147	448	350.88	+	1.28	2.78e-07	2.52e-05
positive regulation of signal transduction (GO:0009967)	1691	240	188.54	+	1.27	0.000366	0.0152
anatomical structure development (GO:0048856)	5422	767	604.54	+	1.27	1.54e-12	3.88e-10
cell differentiation (GO:0030154)	3710	523	413.66	+	1.26	5.46e-08	5.5e-06
regulation of molecular function (GO:0065009)	3022	426	336.95	+	1.26	1.62e-06	0.00012
regulation of biological quality (GO:0065008)	4073	573	454.13	+	1.26	1.13e-08	1.38e-06
positive regulation of metabolic process (GO:0009893)	3650	511	406.97	+	1.26	1.85e-07	1.72e-05
positive regulation of protein metabolic process (GO:0051247)	1722	241	192	+	1.26	0.000728	0.0261
positive regulation of cellular protein metabolic process (GO:0032270)	1616	226	180.18	+	1.25	0.00121	0.0392
negative regulation of response to stimulus (GO:0048585)	1640	229	182.86	+	1.25	0.00114	0.037
cellular response to stress (GO:0033554)	1729	241	192.78	+	1.25	0.000981	0.0328
positive regulation of cellular process (GO:0048522)	5465	758	609.33	+	1.24	1.01e-10	1.73e-08
positive regulation of macromolecule metabolic process (GO:0010604)	3375	468	376.3	+	1.24	2.19e-06	0.00016
negative regulation of cellular process (GO:0048523)	4754	658	530.06	+	1.24	6.01e-09	7.65e-07
negative regulation of cellular metabolic process (GO:0031324)	2567	355	286.21	+	1.24	6.7e-05	0.00351
developmental process (GO:0032502)	5862	810	653.6	+	1.24	2.64e-11	5.06e-09
positive regulation of cellular metabolic process (GO:0031325)	3344	457	372.85	+	1.23	1.24e-05	0.000777
organonitrogen compound metabolic process (GO:1901564)	5331	727	594.39	+	1.22	5.8e-09	7.44e-07
catabolic process (GO:0009056)	2065	281	230.24	+	1.22	0.00125	0.0401
regulation of response to stimulus (GO:0048583)	4331	589	482.9	+	1.22	5.73e-07	4.8e-05
regulation of protein metabolic process (GO:0051246)	2804	381	312.64	+	1.22	0.000138	0.00654
negative regulation of biological process (GO:0048519)	5333	724	594.62	+	1.22	1.22e-08	1.44e-06
regulation of cellular protein metabolic process (GO:0032268)	2633	356	293.57	+	1.21	0.000332	0.0141
negative regulation of metabolic process (GO:0009892)	2918	394	325.35	+	1.21	0.000157	0.00734
macromolecule metabolic process (GO:0043170)	6193	836	690.5	+	1.21	8.59e-10	1.37e-07
positive regulation of biological process (GO:0048518)	6214	835	692.85	+	1.21	2.15e-09	3.13e-07
positive regulation of nitrogen compound metabolic process (GO:0051173)	3203	430	357.13	+	1.2	0.000118	0.00571
negative regulation of nitrogen compound metabolic process (GO:0051172)	2369	318	264.14	+	1.2	0.00118	0.0382
regulation of metabolic process (GO:0019222)	6690	896	745.92	+	1.2	5.83e-10	9.56e-08
regulation of cellular metabolic process (GO:0031323)	6216	828	693.07	+	1.19	1.36e-08	1.57e-06
cellular metabolic process (GO:0044237)	7671	1019	855.3	+	1.19	5.14e-11	9.4e-09
regulation of macromolecule metabolic process (GO:0060255)	6160	816	686.82	+	1.19	4.89e-08	5.02e-06
negative regulation of macromolecule metabolic process (GO:0010605)	2666	353	297.25	+	1.19	0.00145	0.0454
regulation of cellular macromolecule biosynthetic process (GO:2000112)	3908	515	435.73	+	1.18	9.84e-05	0.00484
regulation of biosynthetic process (GO:0009889)	4264	561	475.43	+	1.18	4.8e-05	0.00261
regulation of gene expression (GO:0010468)	4463	587	497.61	+	1.18	2.87e-05	0.00165
regulation of cellular biosynthetic process (GO:0031326)	4185	550	466.62	+	1.18	6.74e-05	0.00351
nitrogen compound metabolic process (GO:0006807)	7023	922	783.05	+	1.18	1.31e-08	1.52e-06
regulation of macromolecule biosynthetic process (GO:0010556)	4046	531	451.12	+	1.18	0.000108	0.00529
primary metabolic process (GO:0044238)	7501	983	836.34	+	1.18	3.27e-09	4.44e-07
regulation of cellular process (GO:0050794)	10981	1431	1224.35	+	1.17	4.03e-16	2.29e-13
regulation of RNA metabolic process (GO:0051252)	3785	493	422.02	+	1.17	0.000387	0.0157
regulation of primary metabolic process (GO:0080090)	6023	783	671.55	+	1.17	2.04e-06	0.00015
regulation of nitrogen compound metabolic process (GO:0051171)	5839	758	651.03	+	1.16	4.23e-06	0.000296
organic substance metabolic process (GO:0071704)	7874	1017	877.93	+	1.16	2.57e-08	2.7e-06
regulation of nucleobase-containing compound metabolic process (GO:0019219)	4040	520	450.45	+	1.15	0.000721	0.0259
metabolic process (GO:0008152)	8428	1084	939.7	+	1.15	1.04e-08	1.28e-06
signaling (GO:0023052)	5393	693	601.31	+	1.15	5.2e-05	0.0028
regulation of biological process (GO:0050789)	11688	1498	1303.18	+	1.15	9.28e-15	3.35e-12
cell communication (GO:0007154)	5500	704	613.24	+	1.15	7.11e-05	0.00369
biological regulation (GO:0065007)	12387	1582	1381.12	+	1.15	5.23e-16	2.87e-13
multicellular organismal process (GO:0032501)	6973	884	777.47	+	1.14	1.17e-05	0.000744
cellular response to stimulus (GO:0051716)	6703	831	747.37	+	1.11	0.000514	0.0196
cellular process (GO:0009987)	14575	1799	1625.08	+	1.11	3.27e-14	1.02e-11
biological_process (GO:0008150)	17840	2139	1989.11	+	1.08	8.29e-19	7.32e-16
immune system process (GO:0002376)	2806	254	312.86	-	0.81	0.000547	0.0206
defense response (GO:0006952)	1342	95	149.63	-	0.63	3.54e-06	0.000252
response to biotic stimulus (GO:0009607)	1353	93	150.86	-	0.62	7.84e-07	6.3e-05
immune response (GO:0006955)	1868	128	208.28	-	0.61	3.58e-09	4.78e-07
response to other organism (GO:0051707)	1327	90	147.96	-	0.61	6.06e-07	5.05e-05
response to external biotic stimulus (GO:0043207)	1329	90	148.18	-	0.61	6.12e-07	5.07e-05
peptide metabolic process (GO:0006518)	542	35	60.43	-	0.58	0.000927	0.0312
Unclassified (UNCLASSIFIED)	3156	202	351.89	-	0.57	8.29e-19	6.94e-16
innate immune response (GO:0045087)	766	49	85.41	-	0.57	5.06e-05	0.00273
G protein-coupled receptor signaling pathway (GO:0007186)	1315	84	146.62	-	0.57	4.24e-08	4.38e-06
defense response to other organism (GO:0098542)	952	58	106.15	-	0.55	9.77e-07	7.58e-05
sensory perception (GO:0007600)	966	54	107.71	-	0.5	3.39e-08	3.53e-06
response to bacterium (GO:0009617)	701	37	78.16	-	0.47	7.41e-07	6.01e-05
peptide biosynthetic process (GO:0043043)	419	22	46.72	-	0.47	0.000154	0.00727
translation (GO:0006412)	393	20	43.82	-	0.46	0.00018	0.00836
regulation of B cell activation (GO:0050864)	211	9	23.53	-	0.38	0.00151	0.047
cellular response to biotic stimulus (GO:0071216)	227	9	25.31	-	0.36	0.000643	0.0235
adaptive immune response (GO:0002250)	599	23	66.79	-	0.34	2.79e-09	3.86e-07
cellular response to lipopolysaccharide (GO:0071222)	194	7	21.63	-	0.32	0.000839	0.029
epidermal cell differentiation (GO:0009913)	313	11	34.9	-	0.32	9.53e-06	0.000619
detection of stimulus (GO:0051606)	693	24	77.27	-	0.31	8.31e-12	1.79e-09
cellular response to molecule of bacterial origin (GO:0071219)	203	7	22.63	-	0.31	0.000455	0.0178
keratinocyte differentiation (GO:0030216)	268	9	29.88	-	0.3	2.97e-05	0.00171
translational initiation (GO:0006413)	144	4	16.06	-	0.25	0.00134	0.0424
immunoglobulin production (GO:0002377)	155	4	17.28	-	0.23	0.000473	0.0182
immunoglobulin mediated immune response (GO:0016064)	205	5	22.86	-	0.22	2.55e-05	0.00149
B cell mediated immunity (GO:0019724)	208	5	23.19	-	0.22	2.66e-05	0.00155
defense response to bacterium (GO:0042742)	333	8	37.13	-	0.22	4.91e-08	5.01e-06
xenobiotic metabolic process (GO:0006805)	127	3	14.16	-	0.21	0.00111	0.0366
viral gene expression (GO:0019080)	132	3	14.72	-	0.2	0.000791	0.0277
protein targeting to ER (GO:0045047)	110	2	12.26	-	0.16	0.0013	0.0415
regulation of complement activation (GO:0030449)	117	2	13.05	-	0.15	0.000615	0.0226
detection of chemical stimulus (GO:0009593)	519	8	57.87	-	0.14	2.98e-15	1.18e-12
regulation of humoral immune response (GO:0002920)	136	2	15.16	-	0.13	9.59e-05	0.00477
sensory perception of chemical stimulus (GO:0007606)	534	7	59.54	-	0.12	8.79e-17	5.59e-14
detection of stimulus involved in sensory perception (GO:0050906)	543	7	60.54	-	0.12	4.13e-17	2.73e-14
humoral immune response (GO:0006959)	372	4	41.48	-	0.1	1.08e-12	2.85e-10
SRP-dependent cotranslational protein targeting to membrane (GO:0006614)	97	1	10.82	-	0.09	0.000604	0.0224
antimicrobial humoral immune response mediated by antimicrobial peptide (GO:0061844)	104	1	11.6	-	0.09	0.000437	0.0172
phagocytosis, recognition (GO:0006910)	106	1	11.82	-	0.08	0.00028	0.0124
cornification (GO:0070268)	113	1	12.6	-	0.08	0.000128	0.00611
keratinization (GO:0031424)	226	2	25.2	-	0.08	2.23e-08	2.38e-06
sensory perception of smell (GO:0007608)	462	4	51.51	-	0.08	1.37e-16	8.38e-14
antimicrobial humoral response (GO:0019730)	142	1	15.83	-	0.06	8.36e-06	0.000549
complement activation, classical pathway (GO:0006958)	161	1	17.95	-	0.06	1.15e-06	8.74e-05
humoral immune response mediated by circulating immunoglobulin (GO:0002455)	167	1	18.62	-	0.05	8.24e-07	6.58e-05
complement activation (GO:0006956)	176	1	19.62	-	0.05	2.34e-07	2.17e-05
detection of chemical stimulus involved in sensory perception (GO:0050907)	482	2	53.74	-	0.04	1.3e-19	1.29e-16
cytoplasmic translation (GO:0002181)	74	0	8.25	-	< 0.01	0.000691	0.0249
disruption of cells of other organism (GO:0044364)	83	0	9.25	-	< 0.01	0.000313	0.0134
detection of chemical stimulus involved in sensory perception of smell (GO:0050911)	433	0	48.28	-	< 0.01	1.38e-20	1.69e-17
killing of cells of other organism (GO:0031640)	83	0	9.25	-	< 0.01	0.000313	0.0134
animal organ regeneration (GO:0031100)	73	0	8.14	-	< 0.01	0.000686	0.0248

## Sheet: Table S2_(GO_BMPR1A) 
BMPR1A co-expressed genes
Analysis Type:	PANTHER Overrepresentation Test (Released 20190711)
Annotation Version and Release Date:	GO Ontology database Released 2019-10-08
Analyzed List:	upload_1 (Homo sapiens)
Reference List:	Homo sapiens (all genes in database)
Test Type:	FISHER
Correction:	FDR
GO biological process complete	#	#	expected	Plus/minus	Fold enrichment	Raw P value	FDR
nuclear cell cycle DNA replication initiation (GO:1902315)	4	4	0.31	+	12.83	0.0015	0.0361
cell cycle DNA replication initiation (GO:1902292)	4	4	0.31	+	12.83	0.0015	0.0361
mitotic DNA replication initiation (GO:1902975)	4	4	0.31	+	12.83	0.0015	0.036
nuclear pore organization (GO:0006999)	14	10	1.09	+	9.17	2.9e-06	0.000151
G-quadruplex DNA unwinding (GO:0044806)	7	5	0.55	+	9.17	0.00101	0.0253
pre-replicative complex assembly involved in cell cycle DNA replication (GO:1902299)	7	5	0.55	+	9.17	0.00101	0.0253
pre-replicative complex assembly involved in nuclear cell cycle DNA replication (GO:0006267)	7	5	0.55	+	9.17	0.00101	0.0252
pre-replicative complex assembly (GO:0036388)	7	5	0.55	+	9.17	0.00101	0.0252
kinetochore organization (GO:0051383)	18	12	1.4	+	8.56	4.96e-07	3.07e-05
positive regulation of protein localization to Cajal body (GO:1904871)	9	6	0.7	+	8.56	0.0004	0.0113
regulation of protein localization to Cajal body (GO:1904869)	9	6	0.7	+	8.56	0.0004	0.0113
mitotic DNA replication (GO:1902969)	11	7	0.86	+	8.17	0.000159	0.00534
chromatin remodeling at centromere (GO:0031055)	34	21	2.65	+	7.93	7.46e-11	8.73e-09
kinetochore assembly (GO:0051382)	13	8	1.01	+	7.9	6.35e-05	0.00241
CENP-A containing nucleosome assembly (GO:0034080)	31	19	2.42	+	7.87	6.58e-10	6.66e-08
CENP-A containing chromatin organization (GO:0061641)	31	19	2.42	+	7.87	6.58e-10	6.62e-08
centromere complex assembly (GO:0034508)	38	23	2.96	+	7.77	1.27e-11	1.71e-09
positive regulation of establishment of protein localization to telomere (GO:1904851)	10	6	0.78	+	7.7	0.000601	0.0162
DNA strand elongation (GO:0022616)	22	13	1.71	+	7.58	4.59e-07	2.86e-05
DNA strand elongation involved in DNA replication (GO:0006271)	17	10	1.32	+	7.55	1.02e-05	0.000472
replication fork processing (GO:0031297)	32	18	2.49	+	7.22	5.12e-09	4.4e-07
DNA replication-independent nucleosome organization (GO:0034724)	41	23	3.19	+	7.2	4.02e-11	4.87e-09
DNA replication-independent nucleosome assembly (GO:0006336)	40	22	3.12	+	7.06	1.42e-10	1.6e-08
DNA double-strand break processing (GO:0000729)	22	12	1.71	+	7	2.39e-06	0.000127
double-strand break repair via break-induced replication (GO:0000727)	11	6	0.86	+	7	0.000873	0.0223
attachment of mitotic spindle microtubules to kinetochore (GO:0051315)	11	6	0.86	+	7	0.000873	0.0223
regulation of establishment of protein localization to telomere (GO:0070203)	11	6	0.86	+	7	0.000873	0.0222
positive regulation of mRNA 3'-end processing (GO:0031442)	11	6	0.86	+	7	0.000873	0.0222
prophase (GO:0051324)	15	8	1.17	+	6.84	0.000134	0.00461
mitotic prophase (GO:0000088)	15	8	1.17	+	6.84	0.000134	0.0046
regulation of establishment of protein localization to chromosome (GO:0070202)	12	6	0.94	+	6.42	0.00123	0.0302
DNA-dependent DNA replication maintenance of fidelity (GO:0045005)	41	20	3.19	+	6.26	4.76e-09	4.14e-07
protein localization to chromosome, centromeric region (GO:0071459)	17	8	1.32	+	6.04	0.00026	0.00803
DNA unwinding involved in DNA replication (GO:0006268)	15	7	1.17	+	5.99	0.00066	0.0176
positive regulation of telomerase RNA localization to Cajal body (GO:1904874)	15	7	1.17	+	5.99	0.00066	0.0175
regulation of attachment of spindle microtubules to kinetochore (GO:0051988)	13	6	1.01	+	5.92	0.00169	0.0396
positive regulation of protein localization to chromosome, telomeric region (GO:1904816)	13	6	1.01	+	5.92	0.00169	0.0395
protein localization to kinetochore (GO:0034501)	13	6	1.01	+	5.92	0.00169	0.0395
histone exchange (GO:0043486)	49	22	3.82	+	5.76	2.73e-09	2.52e-07
mitotic recombination (GO:0006312)	18	8	1.4	+	5.7	0.000352	0.0102
regulation of telomerase RNA localization to Cajal body (GO:1904872)	18	8	1.4	+	5.7	0.000352	0.0102
nuclear DNA replication (GO:0033260)	43	19	3.35	+	5.67	4e-08	3e-06
response to X-ray (GO:0010165)	30	13	2.34	+	5.56	6.58e-06	0.000321
cell cycle DNA replication (GO:0044786)	44	19	3.43	+	5.54	5.34e-08	3.92e-06
negative regulation of DNA-dependent DNA replication (GO:2000104)	19	8	1.48	+	5.4	0.000469	0.0131
somatic recombination of immunoglobulin gene segments (GO:0016447)	24	10	1.87	+	5.35	9.95e-05	0.0036
mitotic chromosome condensation (GO:0007076)	17	7	1.32	+	5.28	0.00118	0.029
regulation of sister chromatid cohesion (GO:0007063)	22	9	1.71	+	5.25	0.000247	0.00766
mitotic prometaphase (GO:0000236)	170	69	13.25	+	5.21	3.77e-24	1.71e-21
pore complex assembly (GO:0046931)	20	8	1.56	+	5.13	0.000615	0.0165
histone mRNA metabolic process (GO:0008334)	25	10	1.95	+	5.13	0.00013	0.00452
negative regulation of peptidyl-lysine acetylation (GO:2000757)	18	7	1.4	+	4.99	0.00154	0.0366
centriole replication (GO:0007099)	18	7	1.4	+	4.99	0.00154	0.0366
tRNA transport (GO:0051031)	36	14	2.81	+	4.99	7.93e-06	0.000381
protein localization to microtubule cytoskeleton (GO:0072698)	36	14	2.81	+	4.99	7.93e-06	0.00038
somatic diversification of immune receptors via germline recombination within a single locus (GO:0002562)	34	13	2.65	+	4.91	1.93e-05	0.000846
tRNA-containing ribonucleoprotein complex export from nucleus (GO:0071431)	34	13	2.65	+	4.91	1.93e-05	0.000844
tRNA export from nucleus (GO:0006409)	34	13	2.65	+	4.91	1.93e-05	0.000842
somatic cell DNA recombination (GO:0016444)	34	13	2.65	+	4.91	1.93e-05	0.00084
negative regulation of protein acetylation (GO:1901984)	21	8	1.64	+	4.89	0.000796	0.0206
centrosome duplication (GO:0051298)	29	11	2.26	+	4.87	8.88e-05	0.00327
sister chromatid segregation (GO:0000819)	138	52	10.75	+	4.84	2.01e-17	4.98e-15
ATP-dependent chromatin remodeling (GO:0043044)	78	29	6.08	+	4.77	3.11e-10	3.26e-08
positive regulation of G2/M transition of mitotic cell cycle (GO:0010971)	27	10	2.1	+	4.75	0.000216	0.00689
NLS-bearing protein import into nucleus (GO:0006607)	19	7	1.48	+	4.73	0.00197	0.0451
somatic diversification of immunoglobulins involved in immune response (GO:0002208)	19	7	1.48	+	4.73	0.00197	0.0451
somatic recombination of immunoglobulin genes involved in immune response (GO:0002204)	19	7	1.48	+	4.73	0.00197	0.045
isotype switching (GO:0045190)	19	7	1.48	+	4.73	0.00197	0.0449
positive regulation of cell cycle G2/M phase transition (GO:1902751)	30	11	2.34	+	4.71	0.000113	0.00402
histone monoubiquitination (GO:0010390)	30	11	2.34	+	4.71	0.000113	0.00401
metaphase plate congression (GO:0051310)	52	19	4.05	+	4.69	4.32e-07	2.71e-05
regulation of centriole replication (GO:0046599)	22	8	1.71	+	4.67	0.00102	0.0253
double-strand break repair via nonhomologous end joining (GO:0006303)	58	21	4.52	+	4.65	1.23e-07	8.33e-06
DNA-dependent DNA replication (GO:0006261)	119	43	9.27	+	4.64	3.87e-14	6.68e-12
telomere maintenance via semi-conservative replication (GO:0032201)	25	9	1.95	+	4.62	0.000528	0.0145
non-recombinational repair (GO:0000726)	64	23	4.99	+	4.61	3.48e-08	2.67e-06
negative regulation of G0 to G1 transition (GO:0070317)	39	14	3.04	+	4.61	1.66e-05	0.000736
protein localization to cytoskeleton (GO:0044380)	42	15	3.27	+	4.58	8.75e-06	0.000415
mitotic sister chromatid segregation (GO:0000070)	105	37	8.18	+	4.52	4.22e-12	5.93e-10
mitotic spindle assembly (GO:0090307)	37	13	2.88	+	4.51	3.96e-05	0.0016
mitotic metaphase plate congression (GO:0007080)	43	15	3.35	+	4.48	1.1e-05	0.000504
sister chromatid cohesion (GO:0007062)	49	17	3.82	+	4.45	3.08e-06	0.000159
positive regulation of chromosome segregation (GO:0051984)	29	10	2.26	+	4.43	0.000346	0.0101
regulation of mRNA 3'-end processing (GO:0031440)	29	10	2.26	+	4.43	0.000346	0.0101
negative regulation of mitotic metaphase/anaphase transition (GO:0045841)	29	10	2.26	+	4.43	0.000346	0.01
DNA replication (GO:0006260)	209	72	16.29	+	4.42	8.89e-22	3.45e-19
DNA replication initiation (GO:0006270)	32	11	2.49	+	4.41	0.000181	0.0059
positive regulation of mRNA processing (GO:0050685)	32	11	2.49	+	4.41	0.000181	0.00589
ncRNA export from nucleus (GO:0097064)	38	13	2.96	+	4.39	4.97e-05	0.00196
DNA duplex unwinding (GO:0032508)	106	36	8.26	+	4.36	1.94e-11	2.57e-09
regulation of mitotic metaphase/anaphase transition (GO:0030071)	56	19	4.36	+	4.35	1.08e-06	6.19e-05
DNA geometric change (GO:0032392)	115	39	8.96	+	4.35	2.95e-12	4.18e-10
double-strand break repair via homologous recombination (GO:0000724)	98	33	7.64	+	4.32	1.59e-10	1.73e-08
negative regulation of metaphase/anaphase transition of cell cycle (GO:1902100)	30	10	2.34	+	4.28	0.000432	0.0122
recombinational repair (GO:0000725)	99	33	7.71	+	4.28	1.98e-10	2.14e-08
chromosome separation (GO:0051304)	30	10	2.34	+	4.28	0.000432	0.0121
reciprocal meiotic recombination (GO:0007131)	51	17	3.97	+	4.28	4.8e-06	0.000241
biological phase (GO:0044848)	267	89	20.8	+	4.28	8.25e-26	4.53e-23
protein localization to chromatin (GO:0071168)	24	8	1.87	+	4.28	0.00161	0.0379
mitotic cell cycle phase (GO:0098763)	267	89	20.8	+	4.28	8.25e-26	4.38e-23
microtubule polymerization (GO:0046785)	33	11	2.57	+	4.28	0.000225	0.00714
cell cycle phase (GO:0022403)	267	89	20.8	+	4.28	8.25e-26	4.23e-23
M phase (GO:0000279)	170	56	13.25	+	4.23	1.58e-16	3.58e-14
mitotic M phase (GO:0000087)	170	56	13.25	+	4.23	1.58e-16	3.53e-14
regulation of mitotic sister chromatid segregation (GO:0033047)	73	24	5.69	+	4.22	7.06e-08	5.11e-06
regulation of metaphase/anaphase transition of cell cycle (GO:1902099)	58	19	4.52	+	4.2	1.67e-06	9.08e-05
homologous recombination (GO:0035825)	52	17	4.05	+	4.2	5.94e-06	0.000293
regulation of G0 to G1 transition (GO:0070316)	43	14	3.35	+	4.18	4.03e-05	0.00162
double-strand break repair (GO:0006302)	185	60	14.42	+	4.16	2.38e-17	5.57e-15
negative regulation of sister chromatid segregation (GO:0033046)	37	12	2.88	+	4.16	0.000146	0.00495
regulation of chromosome segregation (GO:0051983)	108	35	8.42	+	4.16	1.06e-10	1.21e-08
negative regulation of DNA replication (GO:0008156)	34	11	2.65	+	4.15	0.000279	0.00848
regulation of mitotic sister chromatid separation (GO:0010965)	62	20	4.83	+	4.14	1.09e-06	6.22e-05
regulation of transcription initiation from RNA polymerase II promoter (GO:0060260)	28	9	2.18	+	4.13	0.00103	0.0255
mitotic spindle organization (GO:0007052)	75	24	5.84	+	4.11	1.07e-07	7.42e-06
protein sumoylation (GO:0016925)	66	21	5.14	+	4.08	7.13e-07	4.29e-05
regulation of sister chromatid segregation (GO:0033045)	85	27	6.62	+	4.08	1.99e-08	1.57e-06
protein localization to chromosome (GO:0034502)	63	20	4.91	+	4.07	1.34e-06	7.43e-05
centrosome cycle (GO:0007098)	82	26	6.39	+	4.07	3.74e-08	2.84e-06
nuclear chromosome segregation (GO:0098813)	215	68	16.75	+	4.06	5.23e-19	1.41e-16
positive regulation of DNA replication (GO:0045740)	38	12	2.96	+	4.05	0.00018	0.00589
negative regulation of chromosome segregation (GO:0051985)	38	12	2.96	+	4.05	0.00018	0.00588
ciliary basal body-plasma membrane docking (GO:0097711)	95	30	7.4	+	4.05	3.7e-09	3.31e-07
regulation of DNA replication (GO:0006275)	108	34	8.42	+	4.04	3.68e-10	3.8e-08
negative regulation of mitotic sister chromatid segregation (GO:0033048)	35	11	2.73	+	4.03	0.000343	0.01
regulation of chromosome separation (GO:1905818)	67	21	5.22	+	4.02	8.73e-07	5.1e-05
negative regulation of mitotic sister chromatid separation (GO:2000816)	32	10	2.49	+	4.01	0.000656	0.0175
mitotic nuclear division (GO:0140014)	142	44	11.06	+	3.98	1.55e-12	2.26e-10
anaphase (GO:0051322)	156	48	12.16	+	3.95	1.87e-13	3.13e-11
interstrand cross-link repair (GO:0036297)	52	16	4.05	+	3.95	2.07e-05	0.000891
mitotic anaphase (GO:0000090)	156	48	12.16	+	3.95	1.87e-13	3.1e-11
chromosome segregation (GO:0007059)	273	84	21.27	+	3.95	1.53e-22	6.23e-20
regulation of DNA-dependent DNA replication (GO:0090329)	49	15	3.82	+	3.93	3.92e-05	0.00158
cell cycle G1/S phase transition (GO:0044843)	122	37	9.51	+	3.89	1.5e-10	1.66e-08
negative regulation of chromosome separation (GO:1905819)	33	10	2.57	+	3.89	0.000801	0.0207
histone ubiquitination (GO:0016574)	40	12	3.12	+	3.85	0.000267	0.00821
positive regulation of telomere maintenance (GO:0032206)	50	15	3.9	+	3.85	4.75e-05	0.00189
non-motile cilium assembly (GO:1905515)	47	14	3.66	+	3.82	8.99e-05	0.00329
G1/S transition of mitotic cell cycle (GO:0000082)	121	36	9.43	+	3.82	4.11e-10	4.22e-08
positive regulation of telomere maintenance via telomere lengthening (GO:1904358)	37	11	2.88	+	3.82	0.000508	0.0141
DNA recombination (GO:0006310)	223	66	17.38	+	3.8	2.83e-17	6.52e-15
positive regulation of telomere maintenance via telomerase (GO:0032212)	34	10	2.65	+	3.77	0.00097	0.0244
protein monoubiquitination (GO:0006513)	65	19	5.06	+	3.75	6.67e-06	0.000324
mitotic cell cycle phase transition (GO:0044772)	278	81	21.66	+	3.74	1.46e-20	4.95e-18
regulation of DNA-templated transcription, initiation (GO:2000142)	38	11	2.96	+	3.72	0.000613	0.0165
regulation of telomere maintenance (GO:0032204)	83	24	6.47	+	3.71	5.05e-07	3.1e-05
spindle assembly (GO:0051225)	83	24	6.47	+	3.71	5.05e-07	3.09e-05
negative regulation of mitotic nuclear division (GO:0045839)	45	13	3.51	+	3.71	0.000205	0.00654
G2/M transition of mitotic cell cycle (GO:0000086)	139	40	10.83	+	3.69	1.03e-10	1.18e-08
cell cycle phase transition (GO:0044770)	285	82	22.21	+	3.69	1.62e-20	5.37e-18
mRNA polyadenylation (GO:0006378)	35	10	2.73	+	3.67	0.00117	0.0288
somatic diversification of immunoglobulins (GO:0016445)	35	10	2.73	+	3.67	0.00117	0.0287
RNA export from nucleus (GO:0006405)	130	37	10.13	+	3.65	6.63e-10	6.63e-08
telomere organization (GO:0032200)	102	29	7.95	+	3.65	4.63e-08	3.42e-06
cell cycle G2/M phase transition (GO:0044839)	141	40	10.99	+	3.64	1.48e-10	1.64e-08
postreplication repair (GO:0006301)	53	15	4.13	+	3.63	8.28e-05	0.00307
microtubule cytoskeleton organization involved in mitosis (GO:1902850)	106	30	8.26	+	3.63	2.97e-08	2.3e-06
telomere maintenance (GO:0000723)	99	28	7.71	+	3.63	8.61e-08	6.17e-06
somatic diversification of immune receptors (GO:0002200)	46	13	3.58	+	3.63	0.000246	0.00763
microtubule organizing center organization (GO:0031023)	92	26	7.17	+	3.63	2.49e-07	1.63e-05
establishment of chromosome localization (GO:0051303)	71	20	5.53	+	3.62	6.13e-06	0.000301
spindle organization (GO:0007051)	139	39	10.83	+	3.6	3.27e-10	3.4e-08
intracellular transport of virus (GO:0075733)	54	15	4.21	+	3.56	9.88e-05	0.00358
establishment of mitotic spindle localization (GO:0040001)	36	10	2.81	+	3.56	0.0014	0.0339
chromosome localization (GO:0050000)	72	20	5.61	+	3.56	7.31e-06	0.000353
ribonucleoprotein complex export from nucleus (GO:0071426)	127	35	9.9	+	3.54	3.86e-09	3.41e-07
DNA conformation change (GO:0071103)	291	80	22.67	+	3.53	4.7e-19	1.29e-16
DNA synthesis involved in DNA repair (GO:0000731)	51	14	3.97	+	3.52	0.000185	0.00601
ribonucleoprotein complex localization (GO:0071166)	128	35	9.97	+	3.51	4.57e-09	4e-07
regulation of telomere maintenance via telomerase (GO:0032210)	55	15	4.29	+	3.5	0.000117	0.00412
nuclear division (GO:0000280)	279	76	21.74	+	3.5	5.63e-18	1.44e-15
negative regulation of chromosome organization (GO:2001251)	140	38	10.91	+	3.48	1.2e-09	1.17e-07
RNA polyadenylation (GO:0043631)	37	10	2.88	+	3.47	0.00166	0.0391
regulation of telomere maintenance via telomere lengthening (GO:1904356)	63	17	4.91	+	3.46	4.73e-05	0.00188
mitotic cell cycle process (GO:1903047)	610	164	47.53	+	3.45	3.48e-37	3.46e-34
translesion synthesis (GO:0019985)	41	11	3.19	+	3.44	0.00104	0.0258
chromosome organization involved in meiotic cell cycle (GO:0070192)	68	18	5.3	+	3.4	3.55e-05	0.00146
mitotic cell cycle (GO:0000278)	696	184	54.23	+	3.39	6.58e-41	8.72e-38
transport of virus (GO:0046794)	57	15	4.44	+	3.38	0.000164	0.00549
negative regulation of DNA recombination (GO:0045910)	46	12	3.58	+	3.35	0.000771	0.0201
DNA repair (GO:0006281)	516	134	40.21	+	3.33	3.52e-29	2.54e-26
negative regulation of nuclear division (GO:0051784)	54	14	4.21	+	3.33	0.000306	0.00917
meiotic chromosome segregation (GO:0045132)	89	23	6.93	+	3.32	4.34e-06	0.000219
protein export from nucleus (GO:0006611)	151	39	11.77	+	3.31	2.41e-09	2.25e-07
organelle fission (GO:0048285)	308	79	24	+	3.29	2.31e-17	5.56e-15
RNA phosphodiester bond hydrolysis, exonucleolytic (GO:0090503)	43	11	3.35	+	3.28	0.00144	0.0349
regulation of centrosome duplication (GO:0010824)	43	11	3.35	+	3.28	0.00144	0.0348
chromosome condensation (GO:0030261)	43	11	3.35	+	3.28	0.00144	0.0348
regulation of double-strand break repair via homologous recombination (GO:0010569)	47	12	3.66	+	3.28	0.000905	0.0229
nuclear export (GO:0051168)	161	41	12.55	+	3.27	1.34e-09	1.3e-07
mRNA export from nucleus (GO:0006406)	110	28	8.57	+	3.27	5.34e-07	3.26e-05
mRNA-containing ribonucleoprotein complex export from nucleus (GO:0071427)	110	28	8.57	+	3.27	5.34e-07	3.24e-05
positive regulation of cell cycle phase transition (GO:1901989)	95	24	7.4	+	3.24	3.78e-06	0.000191
RNA transport (GO:0050658)	198	50	15.43	+	3.24	2.78e-11	3.59e-09
nucleic acid transport (GO:0050657)	198	50	15.43	+	3.24	2.78e-11	3.56e-09
meiotic nuclear division (GO:0140013)	151	38	11.77	+	3.23	7.02e-09	5.84e-07
regulation of G2/M transition of mitotic cell cycle (GO:0010389)	195	49	15.19	+	3.22	5.07e-11	6.06e-09
cell division (GO:0051301)	494	124	38.49	+	3.22	6.29e-26	3.57e-23
mRNA transport (GO:0051028)	160	40	12.47	+	3.21	3.33e-09	3.01e-07
establishment of RNA localization (GO:0051236)	200	50	15.58	+	3.21	3.77e-11	4.61e-09
meiotic cell cycle process (GO:1903046)	165	41	12.86	+	3.19	2.48e-09	2.3e-07
meiotic cell cycle (GO:0051321)	219	54	17.06	+	3.16	9.8e-12	1.34e-09
regulation of cell cycle G2/M phase transition (GO:1902749)	212	52	16.52	+	3.15	2.79e-11	3.55e-09
microtubule polymerization or depolymerization (GO:0031109)	49	12	3.82	+	3.14	0.00123	0.0302
RNA localization (GO:0006403)	221	54	17.22	+	3.14	1.32e-11	1.76e-09
positive regulation of mitotic cell cycle phase transition (GO:1901992)	78	19	6.08	+	3.13	5.72e-05	0.00219
DNA packaging (GO:0006323)	177	43	13.79	+	3.12	1.82e-09	1.72e-07
multi-organism localization (GO:1902579)	70	17	5.45	+	3.12	0.000142	0.00485
multi-organism transport (GO:0044766)	70	17	5.45	+	3.12	0.000142	0.00484
nucleosome assembly (GO:0006334)	116	28	9.04	+	3.1	1.31e-06	7.31e-05
regulation of histone acetylation (GO:0035065)	54	13	4.21	+	3.09	0.000897	0.0228
amino acid activation (GO:0043038)	50	12	3.9	+	3.08	0.00143	0.0346
regulation of centrosome cycle (GO:0046605)	59	14	4.6	+	3.05	0.000653	0.0175
positive regulation of DNA repair (GO:0045739)	68	16	5.3	+	3.02	0.0003	0.00903
organelle localization by membrane tethering (GO:0140056)	171	40	13.32	+	3	1.64e-08	1.3e-06
regulation of DNA repair (GO:0006282)	124	29	9.66	+	3	1.48e-06	8.17e-05
regulation of peptidyl-lysine acetylation (GO:2000756)	60	14	4.68	+	2.99	0.000753	0.0197
chromatin remodeling (GO:0006338)	163	38	12.7	+	2.99	4e-08	3.02e-06
meiosis I cell cycle process (GO:0061982)	112	26	8.73	+	2.98	5.68e-06	0.000282
regulation of alternative mRNA splicing, via spliceosome (GO:0000381)	69	16	5.38	+	2.98	0.000346	0.0101
regulation of mRNA processing (GO:0050684)	143	33	11.14	+	2.96	3.73e-07	2.38e-05
regulation of chromosome organization (GO:0033044)	358	82	27.9	+	2.94	1.48e-15	3.06e-13
RNA splicing, via transesterification reactions (GO:0000375)	298	68	23.22	+	2.93	4.65e-13	7.46e-11
regulation of double-strand break repair (GO:2000779)	79	18	6.16	+	2.92	0.000183	0.00594
positive regulation of mRNA metabolic process (GO:1903313)	79	18	6.16	+	2.92	0.000183	0.00593
DNA metabolic process (GO:0006259)	752	171	58.6	+	2.92	5.63e-31	4.48e-28
chromatin assembly or disassembly (GO:0006333)	154	35	12	+	2.92	2.29e-07	1.51e-05
mRNA 3'-end processing (GO:0031124)	88	20	6.86	+	2.92	8.46e-05	0.00313
meiosis I (GO:0007127)	110	25	8.57	+	2.92	1.17e-05	0.00053
mRNA splicing, via spliceosome (GO:0000398)	295	67	22.99	+	2.91	8.31e-13	1.26e-10
RNA splicing, via transesterification reactions with bulged adenosine as nucleophile (GO:0000377)	295	67	22.99	+	2.91	8.31e-13	1.25e-10
protein K48-linked ubiquitination (GO:0070936)	53	12	4.13	+	2.91	0.00218	0.0494
regulation of ubiquitin-protein transferase activity (GO:0051438)	53	12	4.13	+	2.91	0.00218	0.0493
chromatin assembly (GO:0031497)	133	30	10.36	+	2.89	1.86e-06	0.000101
regulation of posttranscriptional gene silencing (GO:0060147)	89	20	6.93	+	2.88	9.67e-05	0.00352
regulation of gene silencing by RNA (GO:0060966)	89	20	6.93	+	2.88	9.67e-05	0.00351
cell cycle checkpoint (GO:0000075)	201	45	15.66	+	2.87	6.77e-09	5.69e-07
positive regulation of chromosome organization (GO:2001252)	179	40	13.95	+	2.87	4.79e-08	3.53e-06
cell cycle process (GO:0022402)	986	220	76.83	+	2.86	4.02e-39	4.92e-36
DNA integrity checkpoint (GO:0031570)	148	33	11.53	+	2.86	7.26e-07	4.35e-05
nucleosome organization (GO:0034728)	157	35	12.23	+	2.86	3.4e-07	2.18e-05
cellular response to leukemia inhibitory factor (GO:1990830)	99	22	7.71	+	2.85	5.11e-05	0.00201
response to leukemia inhibitory factor (GO:1990823)	99	22	7.71	+	2.85	5.11e-05	0.002
regulation of protein acetylation (GO:1901983)	72	16	5.61	+	2.85	0.000518	0.0143
cellular response to DNA damage stimulus (GO:0006974)	783	174	61.01	+	2.85	1.17e-30	8.85e-28
regulation of mitotic nuclear division (GO:0007088)	171	38	13.32	+	2.85	1.16e-07	7.98e-06
membrane docking (GO:0022406)	180	40	14.03	+	2.85	5.46e-08	3.98e-06
nucleocytoplasmic transport (GO:0006913)	266	59	20.73	+	2.85	6.48e-11	7.64e-09
protein-DNA complex assembly (GO:0065004)	208	46	16.21	+	2.84	6.4e-09	5.41e-07
regulation of mRNA splicing, via spliceosome (GO:0048024)	104	23	8.1	+	2.84	3.72e-05	0.00152
regulation of DNA recombination (GO:0000018)	104	23	8.1	+	2.84	3.72e-05	0.00151
regulation of cyclin-dependent protein kinase activity (GO:1904029)	104	23	8.1	+	2.84	3.72e-05	0.00151
regulation of gene silencing by miRNA (GO:0060964)	86	19	6.7	+	2.84	0.000173	0.00573
mitotic interphase (GO:0051329)	77	17	6	+	2.83	0.000375	0.0108
interphase (GO:0051325)	77	17	6	+	2.83	0.000375	0.0107
positive regulation of DNA biosynthetic process (GO:2000573)	68	15	5.3	+	2.83	0.000817	0.0211
positive regulation of DNA metabolic process (GO:0051054)	195	43	15.19	+	2.83	2.12e-08	1.66e-06
import into nucleus (GO:0051170)	118	26	9.19	+	2.83	1.26e-05	0.000568
nuclear transport (GO:0051169)	269	59	20.96	+	2.81	8.07e-11	9.3e-09
mitotic cell cycle checkpoint (GO:0007093)	160	35	12.47	+	2.81	4.99e-07	3.08e-05
negative regulation of gene expression, epigenetic (GO:0045814)	78	17	6.08	+	2.8	0.000426	0.012
cell cycle (GO:0007049)	1328	289	103.48	+	2.79	3.76e-50	1.19e-46
nucleobase-containing compound transport (GO:0015931)	244	53	19.01	+	2.79	9.77e-10	9.53e-08
chromosome organization (GO:0051276)	1055	229	82.21	+	2.79	4.25e-39	4.82e-36
DNA-templated transcription, termination (GO:0006353)	79	17	6.16	+	2.76	0.000484	0.0135
nucleus organization (GO:0006997)	131	28	10.21	+	2.74	1.6e-05	0.000716
regulation of mitotic cell cycle phase transition (GO:1901990)	418	89	32.57	+	2.73	4.65e-15	9.02e-13
regulation of gene silencing (GO:0060968)	127	27	9.9	+	2.73	2.43e-05	0.00103
protein polymerization (GO:0051258)	80	17	6.23	+	2.73	0.000548	0.015
protein-DNA complex subunit organization (GO:0071824)	250	53	19.48	+	2.72	1.78e-09	1.7e-07
regulation of cell cycle phase transition (GO:1901987)	453	96	35.3	+	2.72	4.34e-16	9.2e-14
regulation of cyclin-dependent protein serine/threonine kinase activity (GO:0000079)	100	21	7.79	+	2.7	0.000149	0.00504
nucleotide-excision repair (GO:0006289)	110	23	8.57	+	2.68	0.000123	0.0043
regulation of DNA metabolic process (GO:0051052)	354	74	27.58	+	2.68	2.09e-12	3e-10
positive regulation of response to DNA damage stimulus (GO:2001022)	106	22	8.26	+	2.66	0.000187	0.00606
protein-containing complex localization (GO:0031503)	261	54	20.34	+	2.66	3.65e-09	3.28e-07
signal transduction involved in DNA damage checkpoint (GO:0072422)	73	15	5.69	+	2.64	0.00152	0.0363
signal transduction involved in DNA integrity checkpoint (GO:0072401)	73	15	5.69	+	2.64	0.00152	0.0362
regulation of cytokinesis (GO:0032465)	88	18	6.86	+	2.63	0.00091	0.023
response to UV (GO:0009411)	142	29	11.06	+	2.62	1.69e-05	0.00075
signal transduction involved in cell cycle checkpoint (GO:0072395)	74	15	5.77	+	2.6	0.00171	0.0398
regulation of response to DNA damage stimulus (GO:2001020)	222	45	17.3	+	2.6	1.25e-07	8.49e-06
regulation of cellular response to heat (GO:1900034)	79	16	6.16	+	2.6	0.00202	0.0458
RNA splicing (GO:0008380)	396	80	30.86	+	2.59	1.2e-12	1.78e-10
blastocyst development (GO:0001824)	104	21	8.1	+	2.59	0.000321	0.00957
signal transduction in response to DNA damage (GO:0042770)	104	21	8.1	+	2.59	0.000321	0.00956
response to ionizing radiation (GO:0010212)	144	29	11.22	+	2.58	2.02e-05	0.000874
regulation of gene expression, epigenetic (GO:0040029)	231	46	18	+	2.56	1.17e-07	7.99e-06
regulation of nuclear division (GO:0051783)	196	39	15.27	+	2.55	1.31e-06	7.3e-05
mitotic DNA integrity checkpoint (GO:0044774)	106	21	8.26	+	2.54	0.000369	0.0106
positive regulation of mitotic cell cycle (GO:0045931)	152	30	11.84	+	2.53	1.94e-05	0.000841
negative regulation of translation (GO:0017148)	132	26	10.29	+	2.53	7.29e-05	0.00276
mRNA processing (GO:0006397)	474	93	36.93	+	2.52	1.01e-13	1.71e-11
tRNA metabolic process (GO:0006399)	189	37	14.73	+	2.51	3.15e-06	0.000162
rRNA processing (GO:0006364)	210	41	16.36	+	2.51	8.71e-07	5.11e-05
rRNA metabolic process (GO:0016072)	221	43	17.22	+	2.5	4.88e-07	3.03e-05
cilium assembly (GO:0060271)	340	66	26.49	+	2.49	7.03e-10	6.98e-08
protein import into nucleus (GO:0006606)	98	19	7.64	+	2.49	0.000864	0.0221
negative regulation of DNA metabolic process (GO:0051053)	124	24	9.66	+	2.48	0.000171	0.0057
ribonucleoprotein complex biogenesis (GO:0022613)	424	82	33.04	+	2.48	6.38e-12	8.83e-10
regulation of mitotic cell cycle (GO:0007346)	638	123	49.71	+	2.47	2.04e-17	5e-15
regulation of cell cycle process (GO:0010564)	763	147	59.45	+	2.47	1.06e-20	3.65e-18
cilium organization (GO:0044782)	359	69	27.97	+	2.47	3.11e-10	3.27e-08
DNA damage checkpoint (GO:0000077)	136	26	10.6	+	2.45	0.000106	0.0038
cytokinesis (GO:0000910)	110	21	8.57	+	2.45	0.000512	0.0142
regulation of DNA biosynthetic process (GO:2000278)	111	21	8.65	+	2.43	0.000558	0.0152
microtubule cytoskeleton organization (GO:0000226)	467	87	36.39	+	2.39	5.69e-12	7.93e-10
ribosome biogenesis (GO:0042254)	296	55	23.06	+	2.38	5.63e-08	4.09e-06
regulation of RNA splicing (GO:0043484)	141	26	10.99	+	2.37	0.000217	0.00688
negative regulation of cell cycle process (GO:0010948)	327	60	25.48	+	2.35	2.43e-08	1.89e-06
positive regulation of cell cycle process (GO:0090068)	289	53	22.52	+	2.35	1.34e-07	9.05e-06
nucleic acid phosphodiester bond hydrolysis (GO:0090305)	302	55	23.53	+	2.34	8.78e-08	6.26e-06
RNA processing (GO:0006396)	868	158	67.63	+	2.34	5.25e-20	1.55e-17
regulation of mRNA metabolic process (GO:1903311)	330	60	25.71	+	2.33	2.84e-08	2.2e-06
gene silencing (GO:0016458)	149	27	11.61	+	2.33	0.00019	0.00611
DNA biosynthetic process (GO:0071897)	111	20	8.65	+	2.31	0.00175	0.0407
protein import (GO:0017038)	156	28	12.16	+	2.3	0.000159	0.00533
nucleic acid metabolic process (GO:0090304)	2289	407	178.36	+	2.28	1.08e-51	8.59e-48
regulation of chromatin organization (GO:1902275)	197	35	15.35	+	2.28	3.21e-05	0.00133
regulation of histone modification (GO:0031056)	152	27	11.84	+	2.28	0.000238	0.00743
RNA 3'-end processing (GO:0031123)	142	25	11.06	+	2.26	0.000459	0.0129
chromatin organization (GO:0006325)	695	122	54.15	+	2.25	1.16e-14	2.1e-12
negative regulation of cellular amide metabolic process (GO:0034249)	149	26	11.61	+	2.24	0.000563	0.0153
RNA phosphodiester bond hydrolysis (GO:0090501)	162	28	12.62	+	2.22	0.000326	0.00964
regulation of cell cycle (GO:0051726)	1206	208	93.97	+	2.21	8.45e-24	3.73e-21
microtubule-based process (GO:0007017)	654	112	50.96	+	2.2	7.97e-13	1.22e-10
ribonucleoprotein complex assembly (GO:0022618)	187	32	14.57	+	2.2	0.000178	0.00587
ncRNA metabolic process (GO:0034660)	470	80	36.62	+	2.18	1.78e-09	1.7e-07
ribonucleoprotein complex subunit organization (GO:0071826)	194	33	15.12	+	2.18	0.000137	0.00469
organelle localization (GO:0051640)	584	99	45.51	+	2.18	2.96e-11	3.74e-09
positive regulation of cell cycle (GO:0045787)	386	65	30.08	+	2.16	9.85e-08	6.93e-06
negative regulation of organelle organization (GO:0010639)	386	65	30.08	+	2.16	9.85e-08	6.9e-06
regulation of microtubule cytoskeleton organization (GO:0070507)	196	33	15.27	+	2.16	0.00015	0.00506
regulation of signal transduction by p53 class mediator (GO:1901796)	185	31	14.42	+	2.15	0.000277	0.00845
regulation of RNA stability (GO:0043487)	185	31	14.42	+	2.15	0.000277	0.00843
regulation of mRNA stability (GO:0043488)	180	30	14.03	+	2.14	0.000385	0.011
nucleobase-containing compound metabolic process (GO:0006139)	2804	465	218.49	+	2.13	1.57e-52	2.5e-48
establishment of organelle localization (GO:0051656)	368	61	28.67	+	2.13	3.92e-07	2.47e-05
regulation of ubiquitin-dependent protein catabolic process (GO:2000058)	157	26	12.23	+	2.13	0.000839	0.0216
posttranscriptional regulation of gene expression (GO:0010608)	529	87	41.22	+	2.11	1.8e-09	1.7e-07
regulation of translation (GO:0006417)	359	59	27.97	+	2.11	7.77e-07	4.63e-05
regulation of mRNA catabolic process (GO:0061013)	202	33	15.74	+	2.1	0.000307	0.0092
protein localization to nucleus (GO:0034504)	167	27	13.01	+	2.07	0.00111	0.0275
negative regulation of cell cycle phase transition (GO:1901988)	236	38	18.39	+	2.07	0.000134	0.0046
regulation of protein ubiquitination (GO:0031396)	205	33	15.97	+	2.07	0.000338	0.00992
heterocycle metabolic process (GO:0046483)	2983	479	232.43	+	2.06	1e-50	5.32e-47
mRNA metabolic process (GO:0016071)	693	111	54	+	2.06	3.67e-11	4.52e-09
plasma membrane bounded cell projection assembly (GO:0120031)	432	69	33.66	+	2.05	2.78e-07	1.81e-05
peptidyl-lysine modification (GO:0018205)	314	50	24.47	+	2.04	1.34e-05	0.000601
negative regulation of mitotic cell cycle phase transition (GO:1901991)	220	35	17.14	+	2.04	0.000227	0.00719
protein folding (GO:0006457)	220	35	17.14	+	2.04	0.000227	0.00717
regulation of organelle assembly (GO:1902115)	196	31	15.27	+	2.03	0.000664	0.0176
RNA metabolic process (GO:0016070)	1685	266	131.29	+	2.03	2.4e-25	1.19e-22
negative regulation of cell cycle (GO:0045786)	577	91	44.96	+	2.02	4.99e-09	4.31e-07
cellular aromatic compound metabolic process (GO:0006725)	3027	477	235.86	+	2.02	2.64e-48	7e-45
organelle assembly (GO:0070925)	725	114	56.49	+	2.02	5.88e-11	6.98e-09
ncRNA processing (GO:0034470)	382	60	29.77	+	2.02	2.53e-06	0.000134
negative regulation of mitotic cell cycle (GO:0045930)	312	49	24.31	+	2.02	2.05e-05	0.000883
protein modification by small protein conjugation or removal (GO:0070647)	987	155	76.91	+	2.02	1.15e-14	2.11e-12
covalent chromatin modification (GO:0016569)	376	59	29.3	+	2.01	3.35e-06	0.000171
histone modification (GO:0016570)	365	57	28.44	+	2	6.06e-06	0.000298
protein modification by small protein removal (GO:0070646)	295	46	22.99	+	2	4.83e-05	0.00191
protein deubiquitination (GO:0016579)	278	43	21.66	+	1.99	8.05e-05	0.003
cell projection assembly (GO:0030031)	447	69	34.83	+	1.98	6.97e-07	4.21e-05
cellular protein-containing complex assembly (GO:0034622)	793	122	61.79	+	1.97	4.02e-11	4.84e-09
gene expression (GO:0010467)	2016	309	157.09	+	1.97	1.2e-27	7.6e-25
cellular nitrogen compound metabolic process (GO:0034641)	3454	527	269.13	+	1.96	1.43e-50	5.68e-47
regulation of microtubule-based process (GO:0032886)	230	35	17.92	+	1.95	0.000485	0.0135
protein modification by small protein conjugation (GO:0032446)	777	118	60.54	+	1.95	1.56e-10	1.72e-08
regulation of protein modification by small protein conjugation or removal (GO:1903320)	232	35	18.08	+	1.94	0.000737	0.0194
regulation of cellular amide metabolic process (GO:0034248)	412	62	32.1	+	1.93	5.74e-06	0.000284
translation (GO:0006412)	393	59	30.62	+	1.93	1.27e-05	0.000569
cellular macromolecule biosynthetic process (GO:0034645)	1715	257	133.63	+	1.92	1.39e-21	5.24e-19
organic cyclic compound metabolic process (GO:1901360)	3261	485	254.1	+	1.91	5.78e-43	1.02e-39
regulation of proteolysis involved in cellular protein catabolic process (GO:1903050)	220	32	17.14	+	1.87	0.00196	0.045
macromolecule biosynthetic process (GO:0009059)	1774	258	138.23	+	1.87	4.49e-20	1.37e-17
cellular response to stress (GO:0033554)	1729	251	134.72	+	1.86	2.13e-19	5.93e-17
RNA biosynthetic process (GO:0032774)	665	96	51.82	+	1.85	1.01e-07	7.03e-06
peptide biosynthetic process (GO:0043043)	419	60	32.65	+	1.84	3.39e-05	0.0014
ubiquitin-dependent protein catabolic process (GO:0006511)	528	74	41.14	+	1.8	6.74e-06	0.000327
nucleobase-containing compound biosynthetic process (GO:0034654)	1103	154	85.95	+	1.79	7.79e-11	9.04e-09
modification-dependent macromolecule catabolic process (GO:0043632)	545	76	42.47	+	1.79	6.27e-06	0.000307
heterocycle biosynthetic process (GO:0018130)	1174	163	91.48	+	1.78	2.18e-11	2.86e-09
modification-dependent protein catabolic process (GO:0019941)	534	74	41.61	+	1.78	1.06e-05	0.000487
organelle organization (GO:0006996)	3418	473	266.33	+	1.78	2.53e-34	2.24e-31
establishment of localization in cell (GO:0051649)	394	54	30.7	+	1.76	0.000206	0.00658
cellular nitrogen compound biosynthetic process (GO:0044271)	1658	226	129.19	+	1.75	1.04e-14	1.95e-12
transcription, DNA-templated (GO:0006351)	653	89	50.88	+	1.75	2.33e-06	0.000125
nucleic acid-templated transcription (GO:0097659)	654	89	50.96	+	1.75	2.39e-06	0.000127
proteasome-mediated ubiquitin-dependent protein catabolic process (GO:0043161)	324	44	25.25	+	1.74	0.00105	0.0261
proteasomal protein catabolic process (GO:0010498)	347	47	27.04	+	1.74	0.000762	0.0199
aromatic compound biosynthetic process (GO:0019438)	1182	160	92.1	+	1.74	2.1e-10	2.24e-08
viral process (GO:0016032)	702	95	54.7	+	1.74	1.31e-06	7.31e-05
proteolysis involved in cellular protein catabolic process (GO:0051603)	593	80	46.21	+	1.73	1.03e-05	0.000473
protein localization to organelle (GO:0033365)	757	102	58.99	+	1.73	7.7e-07	4.6e-05
amide biosynthetic process (GO:0043604)	542	73	42.23	+	1.73	2.58e-05	0.00109
transcription by RNA polymerase II (GO:0006366)	495	66	38.57	+	1.71	9.28e-05	0.00339
protein ubiquitination (GO:0016567)	698	93	54.39	+	1.71	3.36e-06	0.000171
protein-containing complex subunit organization (GO:0043933)	1707	227	133.01	+	1.71	9.27e-14	1.58e-11
cellular macromolecule catabolic process (GO:0044265)	910	121	70.91	+	1.71	9.87e-08	6.88e-06
regulation of organelle organization (GO:0033043)	1298	172	101.14	+	1.7	2.16e-10	2.29e-08
protein-containing complex assembly (GO:0065003)	1466	194	114.23	+	1.7	1.09e-11	1.49e-09
cellular protein catabolic process (GO:0044257)	623	81	48.54	+	1.67	3.11e-05	0.0013
cellular component biogenesis (GO:0044085)	2699	350	210.31	+	1.66	4.97e-20	1.49e-17
response to radiation (GO:0009314)	435	56	33.9	+	1.65	0.000748	0.0196
cellular macromolecule metabolic process (GO:0044260)	5083	654	396.07	+	1.65	2.07e-41	2.99e-38
organic cyclic compound biosynthetic process (GO:1901362)	1325	168	103.24	+	1.63	5.71e-09	4.85e-07
symbiotic process (GO:0044403)	783	99	61.01	+	1.62	1.09e-05	0.000501
regulation of catabolic process (GO:0009894)	999	126	77.84	+	1.62	8.17e-07	4.83e-05
cellular biosynthetic process (GO:0044249)	2773	349	216.07	+	1.62	4.85e-18	1.26e-15
positive regulation of organelle organization (GO:0010638)	628	79	48.93	+	1.61	0.000114	0.00402
protein catabolic process (GO:0030163)	701	88	54.62	+	1.61	4.54e-05	0.00181
negative regulation of nucleobase-containing compound metabolic process (GO:0045934)	1456	182	113.45	+	1.6	3.1e-09	2.84e-07
macromolecule metabolic process (GO:0043170)	6193	771	482.56	+	1.6	5.94e-47	1.35e-43
negative regulation of cellular macromolecule biosynthetic process (GO:2000113)	1399	174	109.01	+	1.6	9.96e-09	8e-07
negative regulation of macromolecule biosynthetic process (GO:0010558)	1481	184	115.4	+	1.59	4.03e-09	3.54e-07
macromolecule catabolic process (GO:0009057)	1066	132	83.06	+	1.59	9.72e-07	5.66e-05
regulation of nucleobase-containing compound metabolic process (GO:0019219)	4040	497	314.8	+	1.58	5.15e-25	2.48e-22
cellular component assembly (GO:0022607)	2473	304	192.7	+	1.58	2.29e-14	4.04e-12
negative regulation of cellular component organization (GO:0051129)	711	87	55.4	+	1.57	0.00012	0.00419
negative regulation of cellular biosynthetic process (GO:0031327)	1539	188	119.92	+	1.57	9.75e-09	7.87e-07
organic substance biosynthetic process (GO:1901576)	2878	351	224.25	+	1.57	3.37e-16	7.25e-14
cellular localization (GO:0051641)	2396	290	186.7	+	1.55	6.84e-13	1.07e-10
regulation of cellular catabolic process (GO:0031329)	836	101	65.14	+	1.55	5.95e-05	0.00228
regulation of cellular macromolecule biosynthetic process (GO:2000112)	3908	472	304.51	+	1.55	6.99e-22	2.78e-19
negative regulation of biosynthetic process (GO:0009890)	1566	189	122.02	+	1.55	1.7e-08	1.35e-06
intracellular protein transport (GO:0006886)	1003	121	78.15	+	1.55	8.68e-06	0.000413
biosynthetic process (GO:0009058)	2954	356	230.17	+	1.55	9.24e-16	1.93e-13
peptide metabolic process (GO:0006518)	542	65	42.23	+	1.54	0.00142	0.0345
negative regulation of RNA metabolic process (GO:0051253)	1354	162	105.5	+	1.54	3.37e-07	2.17e-05
peptidyl-amino acid modification (GO:0018193)	879	105	68.49	+	1.53	5.28e-05	0.00205
nitrogen compound metabolic process (GO:0006807)	7023	835	547.23	+	1.53	8.21e-45	1.63e-41
regulation of macromolecule biosynthetic process (GO:0010556)	4046	481	315.26	+	1.53	4.27e-21	1.54e-18
cellular macromolecule localization (GO:0070727)	1626	193	126.7	+	1.52	3.8e-08	2.87e-06
cellular protein localization (GO:0034613)	1618	192	126.07	+	1.52	4.59e-08	3.41e-06
negative regulation of gene expression (GO:0010629)	1738	206	135.42	+	1.52	1.51e-08	1.21e-06
positive regulation of nucleobase-containing compound metabolic process (GO:0045935)	1897	223	147.81	+	1.51	5.29e-09	4.53e-07
regulation of cellular biosynthetic process (GO:0031326)	4185	490	326.09	+	1.5	2.39e-20	7.44e-18
interspecies interaction between organisms (GO:0044419)	855	100	66.62	+	1.5	0.0002	0.0064
regulation of biosynthetic process (GO:0009889)	4264	498	332.25	+	1.5	1.72e-20	5.48e-18
regulation of gene expression (GO:0010468)	4463	519	347.76	+	1.49	3.75e-21	1.39e-18
regulation of RNA metabolic process (GO:0051252)	3785	440	294.93	+	1.49	2.33e-17	5.54e-15
intracellular transport (GO:0046907)	1529	176	119.14	+	1.48	1.06e-06	6.08e-05
negative regulation of nucleic acid-templated transcription (GO:1903507)	1261	145	98.26	+	1.48	1.21e-05	0.000546
negative regulation of RNA biosynthetic process (GO:1902679)	1263	145	98.41	+	1.47	1.23e-05	0.000556
cellular metabolic process (GO:0044237)	7671	878	597.72	+	1.47	9.65e-42	1.53e-38
primary metabolic process (GO:0044238)	7501	853	584.47	+	1.46	1.18e-38	1.25e-35
regulation of cellular response to stress (GO:0080135)	730	83	56.88	+	1.46	0.00145	0.035
cellular protein metabolic process (GO:0044267)	3713	422	289.32	+	1.46	4.52e-15	8.88e-13
negative regulation of transcription by RNA polymerase II (GO:0000122)	880	100	68.57	+	1.46	0.000499	0.0139
macromolecule modification (GO:0043412)	3304	375	257.45	+	1.46	3.73e-13	6.11e-11
cellular component organization or biogenesis (GO:0071840)	5830	661	454.27	+	1.46	4.55e-26	2.78e-23
cytoskeleton organization (GO:0007010)	1095	124	85.32	+	1.45	0.000105	0.00377
regulation of macromolecule metabolic process (GO:0060255)	6160	697	479.98	+	1.45	8.23e-28	5.45e-25
negative regulation of transcription, DNA-templated (GO:0045892)	1208	136	94.13	+	1.44	5.57e-05	0.00215
negative regulation of macromolecule metabolic process (GO:0010605)	2666	299	207.73	+	1.44	7.9e-10	7.76e-08
positive regulation of macromolecule biosynthetic process (GO:0010557)	1919	215	149.53	+	1.44	3.25e-07	2.1e-05
cellular protein modification process (GO:0006464)	3084	345	240.3	+	1.44	2.98e-11	3.73e-09
protein modification process (GO:0036211)	3084	345	240.3	+	1.44	2.98e-11	3.7e-09
regulation of cellular metabolic process (GO:0031323)	6216	694	484.35	+	1.43	5.72e-26	3.37e-23
regulation of RNA biosynthetic process (GO:2001141)	3539	395	275.76	+	1.43	5.8e-13	9.23e-11
regulation of nucleic acid-templated transcription (GO:1903506)	3534	394	275.37	+	1.43	7.24e-13	1.12e-10
regulation of transcription, DNA-templated (GO:0006355)	3467	386	270.15	+	1.43	1.68e-12	2.43e-10
regulation of metabolic process (GO:0019222)	6690	744	521.28	+	1.43	2.93e-28	2.03e-25
regulation of nitrogen compound metabolic process (GO:0051171)	5839	648	454.97	+	1.42	5.55e-23	2.32e-20
organic substance metabolic process (GO:0071704)	7874	872	613.54	+	1.42	1.39e-35	1.3e-32
cellular component organization (GO:0016043)	5642	622	439.62	+	1.41	4.32e-21	1.53e-18
regulation of primary metabolic process (GO:0080090)	6023	664	469.31	+	1.41	4.47e-23	1.92e-20
positive regulation of cellular biosynthetic process (GO:0031328)	2007	220	156.38	+	1.41	1.05e-06	6.07e-05
positive regulation of RNA metabolic process (GO:0051254)	1736	190	135.27	+	1.4	7.68e-06	0.00037
regulation of transcription by RNA polymerase II (GO:0006357)	2294	251	178.75	+	1.4	1.83e-07	1.21e-05
negative regulation of nitrogen compound metabolic process (GO:0051172)	2369	259	184.59	+	1.4	1.14e-07	7.82e-06
plasma membrane bounded cell projection organization (GO:0120036)	1114	121	86.8	+	1.39	0.000554	0.0151
positive regulation of biosynthetic process (GO:0009891)	2039	220	158.88	+	1.38	2.92e-06	0.000152
cell projection organization (GO:0030030)	1159	125	90.31	+	1.38	0.00057	0.0154
negative regulation of cellular metabolic process (GO:0031324)	2567	276	200.02	+	1.38	1.58e-07	1.05e-05
protein localization (GO:0008104)	2178	234	169.71	+	1.38	1.99e-06	0.000107
metabolic process (GO:0008152)	8428	899	656.71	+	1.37	4.34e-31	3.63e-28
negative regulation of metabolic process (GO:0009892)	2918	311	227.37	+	1.37	4.2e-08	3.13e-06
protein transport (GO:0015031)	1528	162	119.06	+	1.36	0.000199	0.00639
positive regulation of RNA biosynthetic process (GO:1902680)	1652	175	128.72	+	1.36	0.000108	0.00384
organonitrogen compound biosynthetic process (GO:1901566)	1416	150	110.33	+	1.36	0.000323	0.0096
positive regulation of nucleic acid-templated transcription (GO:1903508)	1651	174	128.65	+	1.35	0.00013	0.00452
positive regulation of transcription, DNA-templated (GO:0045893)	1553	163	121.01	+	1.35	0.000269	0.00826
reproduction (GO:0000003)	1426	149	111.11	+	1.34	0.000594	0.0161
establishment of protein localization (GO:0045184)	1621	169	126.31	+	1.34	0.000292	0.00885
reproductive process (GO:0022414)	1423	148	110.88	+	1.33	0.000837	0.0216
peptide transport (GO:0015833)	1558	162	121.4	+	1.33	0.000401	0.0113
protein metabolic process (GO:0019538)	4315	445	336.22	+	1.32	7.44e-10	7.35e-08
amide transport (GO:0042886)	1592	163	124.05	+	1.31	0.000769	0.02
regulation of cellular component organization (GO:0051128)	2491	253	194.1	+	1.3	3e-05	0.00126
positive regulation of gene expression (GO:0010628)	2011	204	156.7	+	1.3	0.000236	0.00738
macromolecule localization (GO:0033036)	2517	253	196.12	+	1.29	6.31e-05	0.0024
positive regulation of cellular metabolic process (GO:0031325)	3344	335	260.56	+	1.29	3.03e-06	0.000156
positive regulation of macromolecule metabolic process (GO:0010604)	3375	338	262.98	+	1.29	2.78e-06	0.000146
positive regulation of nitrogen compound metabolic process (GO:0051173)	3203	319	249.58	+	1.28	9.31e-06	0.000438
positive regulation of metabolic process (GO:0009893)	3650	361	284.41	+	1.27	3.39e-06	0.000172
organonitrogen compound metabolic process (GO:1901564)	5331	524	415.39	+	1.26	7.32e-09	6.07e-07
negative regulation of cellular process (GO:0048523)	4754	445	370.43	+	1.2	3.29e-05	0.00136
negative regulation of biological process (GO:0048519)	5333	489	415.55	+	1.18	8.23e-05	0.00306
regulation of cellular process (GO:0050794)	10981	990	855.64	+	1.16	1.42e-10	1.59e-08
positive regulation of cellular process (GO:0048522)	5465	490	425.83	+	1.15	0.000644	0.0172
cellular process (GO:0009987)	14575	1298	1135.68	+	1.14	3.35e-18	8.87e-16
regulation of biological process (GO:0050789)	11688	1030	910.72	+	1.13	8.92e-09	7.27e-07
biological regulation (GO:0065007)	12387	1083	965.19	+	1.12	8.43e-09	6.91e-07
biological_process (GO:0008150)	17840	1515	1390.09	+	1.09	8.35e-20	2.37e-17
response to stimulus (GO:0050896)	8495	585	661.93	-	0.88	0.00018	0.0059
system development (GO:0048731)	4424	293	344.72	-	0.85	0.00217	0.0493
regulation of localization (GO:0032879)	2790	173	217.4	-	0.8	0.00157	0.0372
response to chemical (GO:0042221)	4485	278	349.47	-	0.8	2.1e-05	0.0009
multicellular organismal process (GO:0032501)	6973	428	543.33	-	0.79	2.76e-09	2.53e-07
positive regulation of signaling (GO:0023056)	1851	108	144.23	-	0.75	0.00188	0.0433
positive regulation of cell communication (GO:0010647)	1842	107	143.53	-	0.75	0.00157	0.0372
anatomical structure morphogenesis (GO:0009653)	2153	125	167.76	-	0.75	0.000541	0.0149
vesicle-mediated transport (GO:0016192)	1954	113	152.25	-	0.74	0.00096	0.0242
regulation of multicellular organismal process (GO:0051239)	3147	181	245.21	-	0.74	9.5e-06	0.000444
positive regulation of signal transduction (GO:0009967)	1691	97	131.76	-	0.74	0.00167	0.0393
positive regulation of multicellular organismal process (GO:0051240)	1762	100	137.29	-	0.73	0.000902	0.0228
positive regulation of response to stimulus (GO:0048584)	2461	137	191.76	-	0.71	2.72e-05	0.00114
regulation of transport (GO:0051049)	1877	102	146.26	-	0.7	0.000131	0.00452
signal transduction (GO:0007165)	5061	261	394.35	-	0.66	7.65e-15	1.45e-12
regulation of cellular component movement (GO:0051270)	1009	52	78.62	-	0.66	0.00193	0.0443
cell communication (GO:0007154)	5500	283	428.56	-	0.66	1.73e-16	3.82e-14
transmembrane transport (GO:0055085)	1296	66	100.98	-	0.65	0.000289	0.00877
immune system process (GO:0002376)	2806	141	218.64	-	0.64	9.6e-09	7.79e-07
signaling (GO:0023052)	5393	270	420.22	-	0.64	1.03e-17	2.61e-15
negative regulation of multicellular organismal process (GO:0051241)	1207	60	94.05	-	0.64	0.000272	0.00835
cell-cell signaling (GO:0007267)	1111	55	86.57	-	0.64	0.000389	0.0111
tissue development (GO:0009888)	1762	87	137.29	-	0.63	5.14e-06	0.000258
ion transport (GO:0006811)	1341	66	104.49	-	0.63	7.97e-05	0.00298
regulation of response to external stimulus (GO:0032101)	1091	53	85.01	-	0.62	0.000274	0.00836
animal organ morphogenesis (GO:0009887)	972	47	75.74	-	0.62	0.000637	0.0171
response to external stimulus (GO:0009605)	2443	116	190.36	-	0.61	3.75e-09	3.33e-07
cell surface receptor signaling pathway (GO:0007166)	2417	114	188.33	-	0.61	3.14e-09	2.85e-07
epithelium development (GO:0060429)	1103	52	85.95	-	0.61	0.000114	0.00402
locomotion (GO:0040011)	1304	61	101.61	-	0.6	1.94e-05	0.000841
localization of cell (GO:0051674)	1061	49	82.67	-	0.59	0.000106	0.0038
cell motility (GO:0048870)	1061	49	82.67	-	0.59	0.000106	0.00379
ion transmembrane transport (GO:0034220)	913	42	71.14	-	0.59	0.000332	0.00976
positive regulation of intracellular signal transduction (GO:1902533)	1026	47	79.95	-	0.59	0.000106	0.00378
regulation of immune system process (GO:0002682)	1667	76	129.89	-	0.59	3.89e-07	2.46e-05
positive regulation of immune response (GO:0050778)	847	38	66	-	0.58	0.000331	0.00975
regulation of secretion by cell (GO:1903530)	764	34	59.53	-	0.57	0.000616	0.0165
response to biotic stimulus (GO:0009607)	1353	60	105.43	-	0.57	2.16e-06	0.000116
cation transmembrane transport (GO:0098655)	633	28	49.32	-	0.57	0.00171	0.0398
inorganic ion transmembrane transport (GO:0098660)	660	29	51.43	-	0.56	0.00125	0.0306
regulation of immune response (GO:0050776)	1139	50	88.75	-	0.56	1.15e-05	0.000526
regulation of secretion (GO:0051046)	821	36	63.97	-	0.56	0.000265	0.00818
cell migration (GO:0016477)	949	41	73.95	-	0.55	5.47e-05	0.00212
leukocyte activation (GO:0045321)	916	39	71.37	-	0.55	5.33e-05	0.00207
leukocyte activation involved in immune response (GO:0002366)	619	26	48.23	-	0.54	0.000863	0.0221
anion transport (GO:0006820)	574	24	44.73	-	0.54	0.0013	0.0317
positive regulation of immune system process (GO:0002684)	1150	48	89.61	-	0.54	2.36e-06	0.000126
cell activation involved in immune response (GO:0002263)	623	26	48.54	-	0.54	0.000686	0.0182
response to other organism (GO:0051707)	1327	55	103.4	-	0.53	3.08e-07	2e-05
cell activation (GO:0001775)	1063	44	82.83	-	0.53	5.48e-06	0.000274
response to external biotic stimulus (GO:0043207)	1329	55	103.56	-	0.53	2.42e-07	1.59e-05
regulation of hormone levels (GO:0010817)	536	22	41.76	-	0.53	0.00157	0.0373
exocytosis (GO:0006887)	786	31	61.24	-	0.51	4.44e-05	0.00177
immune effector process (GO:0002252)	1079	42	84.08	-	0.5	7.86e-07	4.67e-05
negative regulation of transport (GO:0051051)	493	19	38.41	-	0.49	0.000989	0.0248
Unclassified (UNCLASSIFIED)	3156	121	245.91	-	0.49	8.35e-20	2.42e-17
cellular calcium ion homeostasis (GO:0006874)	446	17	34.75	-	0.49	0.00192	0.0441
response to wounding (GO:0009611)	578	22	45.04	-	0.49	0.000299	0.00902
defense response to other organism (GO:0098542)	952	36	74.18	-	0.49	1.6e-06	8.79e-05
cytokine-mediated signaling pathway (GO:0019221)	692	26	53.92	-	0.48	5.1e-05	0.00201
organic anion transport (GO:0015711)	453	17	35.3	-	0.48	0.00115	0.0284
epithelial cell differentiation (GO:0030855)	674	25	52.52	-	0.48	5.52e-05	0.00213
secretion by cell (GO:0032940)	1002	37	78.08	-	0.47	4.28e-07	2.69e-05
synaptic signaling (GO:0099536)	465	17	36.23	-	0.47	0.000697	0.0184
regulation of lymphocyte activation (GO:0051249)	521	19	40.6	-	0.47	0.000375	0.0107
regulation of MAPK cascade (GO:0043408)	752	27	58.6	-	0.46	8.19e-06	0.000391
secretion (GO:0046903)	1119	40	87.19	-	0.46	3.54e-08	2.71e-06
regulation of system process (GO:0044057)	590	21	45.97	-	0.46	9.3e-05	0.00339
import into cell (GO:0098657)	675	24	52.6	-	0.46	2.12e-05	0.000907
export from cell (GO:0140352)	1043	37	81.27	-	0.46	9.44e-08	6.7e-06
activation of immune response (GO:0002253)	622	22	48.47	-	0.45	5.27e-05	0.00205
negative regulation of response to external stimulus (GO:0032102)	369	13	28.75	-	0.45	0.00193	0.0443
neutrophil degranulation (GO:0043312)	483	17	37.64	-	0.45	0.000324	0.0096
wound healing (GO:0042060)	485	17	37.79	-	0.45	0.000324	0.0096
neutrophil activation involved in immune response (GO:0002283)	487	17	37.95	-	0.45	0.000328	0.00967
neutrophil mediated immunity (GO:0002446)	494	17	38.49	-	0.44	0.000255	0.00789
defense response (GO:0006952)	1342	46	104.57	-	0.44	2.06e-10	2.22e-08
neutrophil activation (GO:0042119)	496	17	38.65	-	0.44	0.000192	0.00619
granulocyte activation (GO:0036230)	500	17	38.96	-	0.44	0.000197	0.00631
leukocyte degranulation (GO:0043299)	504	17	39.27	-	0.43	0.000149	0.00503
regulation of transmembrane transport (GO:0034762)	573	19	44.65	-	0.43	3.6e-05	0.00147
myeloid leukocyte mediated immunity (GO:0002444)	514	17	40.05	-	0.42	8.67e-05	0.0032
leukocyte mediated immunity (GO:0002443)	760	25	59.22	-	0.42	1.11e-06	6.31e-05
myeloid cell activation involved in immune response (GO:0002275)	518	17	40.36	-	0.42	8.89e-05	0.00326
immune response (GO:0006955)	1868	61	145.55	-	0.42	2.25e-15	4.52e-13
innate immune response (GO:0045087)	766	25	59.69	-	0.42	8.47e-07	4.99e-05
regulation of inflammatory response (GO:0050727)	341	11	26.57	-	0.41	0.00169	0.0394
regulation of cell adhesion (GO:0030155)	684	22	53.3	-	0.41	2.8e-06	0.000147
immune response-regulating signaling pathway (GO:0002764)	592	19	46.13	-	0.41	1.62e-05	0.000719
positive regulation of leukocyte activation (GO:0002696)	406	13	31.64	-	0.41	0.00039	0.0111
regulated exocytosis (GO:0045055)	696	22	54.23	-	0.41	1.62e-06	8.86e-05
regulation of leukocyte activation (GO:0002694)	603	19	46.99	-	0.4	9.29e-06	0.000438
response to bacterium (GO:0009617)	701	22	54.62	-	0.4	1.23e-06	6.93e-05
myeloid leukocyte activation (GO:0002274)	581	18	45.27	-	0.4	9.45e-06	0.000443
regulation of peptidase activity (GO:0052547)	452	14	35.22	-	0.4	0.000128	0.00446
positive regulation of cell activation (GO:0050867)	420	13	32.73	-	0.4	0.000228	0.00717
endocytosis (GO:0006897)	554	17	43.17	-	0.39	1.74e-05	0.000768
circulatory system process (GO:0003013)	401	12	31.25	-	0.38	0.000234	0.00733
regulation of cell activation (GO:0050865)	643	19	50.1	-	0.38	1.3e-06	7.3e-05
immune response-regulating cell surface receptor signaling pathway (GO:0002768)	481	14	37.48	-	0.37	3.13e-05	0.0013
immune response-activating signal transduction (GO:0002757)	555	16	43.25	-	0.37	5.54e-06	0.000276
regulation of ion transmembrane transport (GO:0034765)	491	14	38.26	-	0.37	1.74e-05	0.000767
regulation of cation transmembrane transport (GO:1904062)	351	10	27.35	-	0.37	0.00031	0.00927
regulation of endopeptidase activity (GO:0052548)	423	12	32.96	-	0.36	7.39e-05	0.00278
blood circulation (GO:0008015)	392	11	30.54	-	0.36	0.000132	0.00455
regulation of T cell activation (GO:0050863)	321	9	25.01	-	0.36	0.000553	0.0151
system process (GO:0003008)	1967	54	153.27	-	0.35	1.64e-20	5.31e-18
blood coagulation (GO:0007596)	292	8	22.75	-	0.35	0.001	0.0252
monovalent inorganic cation transport (GO:0015672)	404	11	31.48	-	0.35	7.38e-05	0.00278
antigen receptor-mediated signaling pathway (GO:0050851)	294	8	22.91	-	0.35	0.000734	0.0194
coagulation (GO:0050817)	294	8	22.91	-	0.35	0.000734	0.0193
hemostasis (GO:0007599)	297	8	23.14	-	0.35	0.000742	0.0195
steroid metabolic process (GO:0008202)	260	7	20.26	-	0.35	0.00179	0.0415
nervous system process (GO:0050877)	1388	37	108.15	-	0.34	5.9e-15	1.13e-12
epidermis development (GO:0008544)	414	11	32.26	-	0.34	4.03e-05	0.00162
regulation of leukocyte cell-cell adhesion (GO:1903037)	302	8	23.53	-	0.34	0.000548	0.015
regulation of cytosolic calcium ion concentration (GO:0051480)	340	9	26.49	-	0.34	0.00023	0.00723
positive regulation of MAPK cascade (GO:0043410)	544	14	42.39	-	0.33	1.22e-06	6.92e-05
epidermal cell differentiation (GO:0009913)	313	8	24.39	-	0.33	0.000299	0.00902
regulation of metal ion transport (GO:0010959)	401	10	31.25	-	0.32	2.91e-05	0.00122
regulation of heart contraction (GO:0008016)	243	6	18.93	-	0.32	0.00127	0.0309
immune response-activating cell surface receptor signaling pathway (GO:0002429)	446	11	34.75	-	0.32	9.22e-06	0.000437
regulation of cell-cell adhesion (GO:0022407)	406	10	31.64	-	0.32	2.13e-05	0.000907
regulation of ion transport (GO:0043269)	704	17	54.86	-	0.31	7.88e-09	6.49e-07
regulation of body fluid levels (GO:0050878)	497	12	38.73	-	0.31	1.5e-06	8.23e-05
regulation of blood circulation (GO:1903522)	290	7	22.6	-	0.31	0.000399	0.0113
positive regulation of cytosolic calcium ion concentration (GO:0007204)	296	7	23.06	-	0.3	0.000294	0.00889
positive regulation of leukocyte cell-cell adhesion (GO:1903039)	219	5	17.06	-	0.29	0.00165	0.0389
regulation of calcium ion transport (GO:0051924)	264	6	20.57	-	0.29	0.000512	0.0142
negative regulation of secretion (GO:0051048)	227	5	17.69	-	0.28	0.00123	0.0302
biological adhesion (GO:0022610)	926	20	72.15	-	0.28	1.35e-12	1.98e-10
phagocytosis (GO:0006909)	325	7	25.32	-	0.28	6.15e-05	0.00234
positive regulation of ion transport (GO:0043270)	283	6	22.05	-	0.27	0.00014	0.00476
skin development (GO:0043588)	379	8	29.53	-	0.27	9.92e-06	0.00046
receptor-mediated endocytosis (GO:0006898)	240	5	18.7	-	0.27	0.000456	0.0128
second-messenger-mediated signaling (GO:0019932)	338	7	26.34	-	0.27	2.26e-05	0.00096
cell adhesion (GO:0007155)	920	19	71.69	-	0.27	4.46e-13	7.24e-11
adaptive immune response (GO:0002250)	599	12	46.67	-	0.26	7.01e-09	5.86e-07
inflammatory response (GO:0006954)	500	10	38.96	-	0.26	1.38e-07	9.19e-06
cell-cell adhesion (GO:0098609)	502	10	39.12	-	0.26	9.59e-08	6.78e-06
negative regulation of secretion by cell (GO:1903531)	201	4	15.66	-	0.26	0.00155	0.0369
positive regulation of cell adhesion (GO:0045785)	406	8	31.64	-	0.25	1.93e-06	0.000104
positive regulation of cell-cell adhesion (GO:0022409)	260	5	20.26	-	0.25	0.000174	0.00574
positive regulation of ERK1 and ERK2 cascade (GO:0070374)	209	4	16.29	-	0.25	0.000777	0.0202
sensory perception (GO:0007600)	966	17	75.27	-	0.23	2.03e-15	4.14e-13
detection of stimulus (GO:0051606)	693	12	54	-	0.22	2.27e-11	2.96e-09
negative regulation of endopeptidase activity (GO:0010951)	251	4	19.56	-	0.2	7.5e-05	0.00281
negative regulation of peptidase activity (GO:0010466)	261	4	20.34	-	0.2	3.71e-05	0.00152
keratinocyte differentiation (GO:0030216)	268	4	20.88	-	0.19	2.68e-05	0.00113
extracellular matrix organization (GO:0030198)	342	5	26.65	-	0.19	1.05e-06	6.08e-05
extracellular structure organization (GO:0043062)	343	5	26.73	-	0.19	1.05e-06	6.08e-05
hormone metabolic process (GO:0042445)	206	3	16.05	-	0.19	0.000233	0.0073
cell chemotaxis (GO:0060326)	212	3	16.52	-	0.18	0.000164	0.0055
regulation of chemotaxis (GO:0050920)	215	3	16.75	-	0.18	0.000173	0.00573
membrane invagination (GO:0010324)	145	2	11.3	-	0.18	0.00212	0.0481
G protein-coupled receptor signaling pathway (GO:0007186)	1315	18	102.46	-	0.18	2.3e-24	1.08e-21
leukocyte migration (GO:0050900)	380	5	29.61	-	0.17	1.36e-07	9.09e-06
defense response to bacterium (GO:0042742)	333	4	25.95	-	0.15	3.78e-07	2.4e-05
cell-cell adhesion via plasma-membrane adhesion molecules (GO:0098742)	257	3	20.03	-	0.15	9.64e-06	0.000449
regulation of response to wounding (GO:1903034)	173	2	13.48	-	0.15	0.000353	0.0102
regulation of blood pressure (GO:0008217)	185	2	14.42	-	0.14	0.000172	0.00572
regulation of leukocyte migration (GO:0002685)	201	2	15.66	-	0.13	5.72e-05	0.0022
adenylate cyclase-modulating G protein-coupled receptor signaling pathway (GO:0007188)	208	2	16.21	-	0.12	4.02e-05	0.00162
G protein-coupled receptor signaling pathway, coupled to cyclic nucleotide second messenger (GO:0007187)	244	2	19.01	-	0.11	2.95e-06	0.000153
cell-matrix adhesion (GO:0007160)	127	1	9.9	-	0.1	0.00159	0.0375
regulation of humoral immune response (GO:0002920)	136	1	10.6	-	0.09	0.000723	0.0191
leukocyte chemotaxis (GO:0030595)	147	1	11.45	-	0.09	0.000339	0.00993
homophilic cell adhesion via plasma membrane adhesion molecules (GO:0007156)	166	1	12.93	-	0.08	0.000115	0.00403
humoral immune response mediated by circulating immunoglobulin (GO:0002455)	167	1	13.01	-	0.08	7.32e-05	0.00276
cyclic-nucleotide-mediated signaling (GO:0019935)	171	1	13.32	-	0.08	7.73e-05	0.00289
detection of stimulus involved in sensory perception (GO:0050906)	543	3	42.31	-	0.07	3.13e-14	5.47e-12
humoral immune response (GO:0006959)	372	2	28.99	-	0.07	4.85e-10	4.94e-08
sensory perception of smell (GO:0007608)	462	2	36	-	0.06	6.37e-13	1e-10
detection of chemical stimulus (GO:0009593)	519	2	40.44	-	0.05	1.32e-14	2.36e-12
sensory perception of chemical stimulus (GO:0007606)	534	2	41.61	-	0.05	3.91e-15	7.78e-13
regulation of systemic arterial blood pressure (GO:0003073)	100	0	7.79	-	< 0.01	0.00133	0.0323
complement activation, classical pathway (GO:0006958)	161	0	12.55	-	< 0.01	9.71e-06	0.000452
complement activation (GO:0006956)	176	0	13.71	-	< 0.01	2.88e-06	0.00015
phagocytosis, recognition (GO:0006910)	106	0	8.26	-	< 0.01	0.000541	0.0149
neuropeptide signaling pathway (GO:0007218)	106	0	8.26	-	< 0.01	0.000541	0.0148
phospholipase C-activating G protein-coupled receptor signaling pathway (GO:0007200)	105	0	8.18	-	< 0.01	0.000875	0.0222
adenylate cyclase-activating G protein-coupled receptor signaling pathway (GO:0007189)	128	0	9.97	-	< 0.01	0.000108	0.00384
granulocyte chemotaxis (GO:0071621)	90	0	7.01	-	< 0.01	0.00182	0.0422
cellular response to chemokine (GO:1990869)	90	0	7.01	-	< 0.01	0.00182	0.0422
response to chemokine (GO:1990868)	90	0	7.01	-	< 0.01	0.00182	0.0421
detection of chemical stimulus involved in sensory perception of smell (GO:0050911)	433	0	33.74	-	< 0.01	1.1e-14	2.04e-12
detection of chemical stimulus involved in sensory perception (GO:0050907)	482	0	37.56	-	< 0.01	2.92e-16	6.36e-14
neutrophil migration (GO:1990266)	91	0	7.09	-	< 0.01	0.00183	0.0422
B cell receptor signaling pathway (GO:0050853)	126	0	9.82	-	< 0.01	0.000172	0.00571
cornification (GO:0070268)	113	0	8.8	-	< 0.01	0.000365	0.0105
keratinization (GO:0031424)	226	0	17.61	-	< 0.01	7.94e-08	5.71e-06
antimicrobial humoral immune response mediated by antimicrobial peptide (GO:0061844)	104	0	8.1	-	< 0.01	0.000847	0.0218
granulocyte migration (GO:0097530)	101	0	7.87	-	< 0.01	0.000811	0.021
myeloid leukocyte migration (GO:0097529)	129	0	10.05	-	< 0.01	0.000109	0.00386
regulation of complement activation (GO:0030449)	117	0	9.12	-	< 0.01	0.000241	0.00751
cAMP-mediated signaling (GO:0019933)	147	0	11.45	-	< 0.01	3.4e-05	0.0014
antimicrobial humoral response (GO:0019730)	142	0	11.06	-	< 0.01	5.14e-05	0.00201

## Sheet: Table S3_(GO_BMPR1B)
BMPR1B co-expressed genes
Analysis Type:	PANTHER Overrepresentation Test (Released 20190711)
Annotation Version and Release Date:	GO Ontology database Released 2019-10-08
Analyzed List:	upload_1 (Homo sapiens)
Reference List:	Homo sapiens (all genes in database)
Test Type:	FISHER
Correction:	FDR
GO biological process complete	#	#	expected	Plus/minus	Fold enrichment	Raw P value	FDR
aminergic neurotransmitter loading into synaptic vesicle (GO:0015842)	4	4	0.27	+	15.08	0.000851	0.049
sympathetic nervous system development (GO:0048485)	21	10	1.39	+	7.18	1.11e-05	0.00124
regulation of Rac protein signal transduction (GO:0035020)	15	7	0.99	+	7.04	0.000263	0.019
regulation of cAMP-dependent protein kinase activity (GO:2000479)	19	7	1.26	+	5.56	0.000816	0.0476
catechol-containing compound biosynthetic process (GO:0009713)	19	7	1.26	+	5.56	0.000816	0.0474
catecholamine biosynthetic process (GO:0042423)	19	7	1.26	+	5.56	0.000816	0.0472
clathrin-dependent endocytosis (GO:0072583)	28	10	1.86	+	5.39	7.94e-05	0.00686
glutamate secretion (GO:0014047)	30	10	1.99	+	5.03	0.000127	0.0102
protein localization to Golgi apparatus (GO:0034067)	28	9	1.86	+	4.85	0.000344	0.0235
vesicle docking involved in exocytosis (GO:0006904)	44	13	2.92	+	4.46	3.67e-05	0.00345
mRNA splice site selection (GO:0006376)	31	9	2.06	+	4.38	0.000639	0.0387
neuron recognition (GO:0008038)	49	14	3.25	+	4.31	2.54e-05	0.00248
Golgi to plasma membrane protein transport (GO:0043001)	32	9	2.12	+	4.24	0.000774	0.046
Golgi to plasma membrane transport (GO:0006893)	54	15	3.58	+	4.19	1.75e-05	0.00184
semaphorin-plexin signaling pathway (GO:0071526)	37	10	2.45	+	4.08	0.000522	0.0328
synaptic vesicle exocytosis (GO:0016079)	62	16	4.11	+	3.89	2.01e-05	0.00203
vesicle docking (GO:0048278)	66	17	4.38	+	3.89	1.14e-05	0.00126
organelle transport along microtubule (GO:0072384)	78	20	5.17	+	3.87	2.1e-06	0.000292
calcium-ion regulated exocytosis (GO:0017156)	43	11	2.85	+	3.86	0.000414	0.0277
vesicle cytoskeletal trafficking (GO:0099518)	51	13	3.38	+	3.84	0.000131	0.0104
exocytic process (GO:0140029)	71	18	4.71	+	3.82	7.65e-06	0.000908
dendrite morphogenesis (GO:0048813)	60	15	3.98	+	3.77	4.94e-05	0.00454
synaptic transmission, glutamatergic (GO:0035249)	40	10	2.65	+	3.77	0.000874	0.05
endosome to lysosome transport (GO:0008333)	52	13	3.45	+	3.77	0.000155	0.0119
acidic amino acid transport (GO:0015800)	49	12	3.25	+	3.69	0.000323	0.0224
autonomic nervous system development (GO:0048483)	45	11	2.98	+	3.69	0.000575	0.0356
vesicle transport along microtubule (GO:0047496)	45	11	2.98	+	3.69	0.000575	0.0354
synaptic vesicle cycle (GO:0099504)	124	30	8.22	+	3.65	2.01e-08	5.42e-06
transmission of nerve impulse (GO:0019226)	54	13	3.58	+	3.63	0.000213	0.0158
positive regulation of macroautophagy (GO:0016239)	67	16	4.44	+	3.6	4.5e-05	0.00421
autophagosome assembly (GO:0000045)	63	15	4.18	+	3.59	7.94e-05	0.00683
presynaptic endocytosis (GO:0140238)	51	12	3.38	+	3.55	0.000441	0.0287
synaptic vesicle endocytosis (GO:0048488)	51	12	3.38	+	3.55	0.000441	0.0286
regulation of filopodium assembly (GO:0051489)	47	11	3.12	+	3.53	0.000785	0.0462
regulation of synaptic vesicle exocytosis (GO:2000300)	82	19	5.44	+	3.49	1.3e-05	0.00142
vesicle-mediated transport in synapse (GO:0099003)	134	31	8.88	+	3.49	2.85e-08	7.2e-06
autophagosome organization (GO:1905037)	66	15	4.38	+	3.43	0.000124	0.01
axonal transport (GO:0098930)	53	12	3.51	+	3.42	0.000593	0.0363
regulation of potassium ion transmembrane transporter activity (GO:1901016)	59	13	3.91	+	3.32	0.000446	0.0287
retrograde transport, endosome to Golgi (GO:0042147)	91	20	6.03	+	3.32	1.52e-05	0.00162
regulation of neurotransmitter secretion (GO:0046928)	110	24	7.29	+	3.29	2.47e-06	0.00033
cytoskeleton-dependent intracellular transport (GO:0030705)	175	38	11.6	+	3.28	3.66e-09	1.24e-06
regulation of synaptic vesicle cycle (GO:0098693)	117	25	7.76	+	3.22	2.13e-06	0.000294
neuron migration (GO:0001764)	123	26	8.15	+	3.19	1.6e-06	0.000227
homophilic cell adhesion via plasma membrane adhesion molecules (GO:0007156)	166	35	11.01	+	3.18	2.84e-08	7.28e-06
post-Golgi vesicle-mediated transport (GO:0006892)	133	28	8.82	+	3.18	6.9e-07	0.000112
protein transport along microtubule (GO:0098840)	67	14	4.44	+	3.15	0.000435	0.0286
microtubule-based protein transport (GO:0099118)	67	14	4.44	+	3.15	0.000435	0.0285
neurotransmitter secretion (GO:0007269)	101	21	6.7	+	3.14	1.94e-05	0.002
signal release from synapse (GO:0099643)	101	21	6.7	+	3.14	1.94e-05	0.00199
transport along microtubule (GO:0010970)	154	32	10.21	+	3.13	1.47e-07	3.07e-05
regulation of potassium ion transmembrane transport (GO:1901379)	82	17	5.44	+	3.13	0.00012	0.00976
cytosolic transport (GO:0016482)	145	30	9.61	+	3.12	3.86e-07	7.05e-05
vesicle-mediated transport to the plasma membrane (GO:0098876)	87	18	5.77	+	3.12	7.86e-05	0.00683
lysosomal transport (GO:0007041)	102	21	6.76	+	3.11	2.2e-05	0.00221
regulation of postsynapse organization (GO:0099175)	102	20	6.76	+	2.96	6.22e-05	0.00552
Rab protein signal transduction (GO:0032482)	72	14	4.77	+	2.93	0.000811	0.0474
organelle localization by membrane tethering (GO:0140056)	171	33	11.34	+	2.91	4.14e-07	7.4e-05
regulation of macroautophagy (GO:0016241)	173	33	11.47	+	2.88	5.21e-07	9e-05
retrograde vesicle-mediated transport, Golgi to endoplasmic reticulum (GO:0006890)	84	16	5.57	+	2.87	0.000433	0.0286
positive regulation of exocytosis (GO:0045921)	90	17	5.97	+	2.85	0.000316	0.0222
regulation of neurotransmitter transport (GO:0051588)	147	27	9.75	+	2.77	1e-05	0.00112
membrane docking (GO:0022406)	180	33	11.93	+	2.77	1.13e-06	0.000168
regulation of dendrite morphogenesis (GO:0048814)	93	17	6.17	+	2.76	0.000441	0.0285
dendrite development (GO:0016358)	115	21	7.62	+	2.75	0.000101	0.00829
vacuole organization (GO:0007033)	132	24	8.75	+	2.74	3.53e-05	0.00334
positive regulation of autophagy (GO:0010508)	122	22	8.09	+	2.72	8.18e-05	0.00699
regulation of exocytosis (GO:0017157)	222	40	14.72	+	2.72	1.73e-07	3.45e-05
cell-cell adhesion via plasma-membrane adhesion molecules (GO:0098742)	257	46	17.04	+	2.7	2.1e-08	5.57e-06
multicellular organismal signaling (GO:0035637)	135	24	8.95	+	2.68	4.84e-05	0.00447
vesicle localization (GO:0051648)	192	34	12.73	+	2.67	2.02e-06	0.000284
vacuolar transport (GO:0007034)	142	25	9.41	+	2.66	6.03e-05	0.00539
microtubule-based transport (GO:0099111)	182	32	12.07	+	2.65	4.56e-06	0.000581
signal release (GO:0023061)	171	30	11.34	+	2.65	9.7e-06	0.00109
membrane fusion (GO:0061025)	127	22	8.42	+	2.61	0.000205	0.0153
regulation of regulated secretory pathway (GO:1903305)	163	28	10.81	+	2.59	2.5e-05	0.00246
establishment of vesicle localization (GO:0051650)	181	31	12	+	2.58	9.14e-06	0.00106
axon guidance (GO:0007411)	267	44	17.7	+	2.49	3.27e-07	6.04e-05
positive regulation of synaptic transmission (GO:0050806)	146	24	9.68	+	2.48	0.000159	0.0122
regulation of neuron projection development (GO:0010975)	506	83	33.55	+	2.47	2.27e-12	2.25e-09
neuron projection guidance (GO:0097485)	270	44	17.9	+	2.46	4.09e-07	7.4e-05
cell morphogenesis involved in neuron differentiation (GO:0048667)	443	72	29.37	+	2.45	1.1e-10	6.71e-08
macroautophagy (GO:0016236)	160	26	10.61	+	2.45	9.64e-05	0.00798
protein localization to cell periphery (GO:1990778)	234	38	15.51	+	2.45	2.92e-06	0.000387
regulation of dendrite development (GO:0050773)	154	25	10.21	+	2.45	0.000134	0.0105
synapse organization (GO:0050808)	280	45	18.56	+	2.42	5.86e-07	9.61e-05
neurotransmitter transport (GO:0006836)	178	28	11.8	+	2.37	0.000106	0.00868
protein localization to plasma membrane (GO:0072659)	191	30	12.66	+	2.37	5.74e-05	0.00518
microtubule-based movement (GO:0007018)	268	42	17.77	+	2.36	2.15e-06	0.000293
positive regulation of cell projection organization (GO:0031346)	390	61	25.86	+	2.36	9.68e-09	2.9e-06
regulation of synapse organization (GO:0050807)	224	35	14.85	+	2.36	1.37e-05	0.00148
Golgi vesicle transport (GO:0048193)	399	62	26.45	+	2.34	1.27e-08	3.6e-06
positive regulation of neuron projection development (GO:0010976)	290	45	19.23	+	2.34	1.03e-06	0.000156
axon development (GO:0061564)	415	64	27.51	+	2.33	7.68e-09	2.49e-06
modulation of chemical synaptic transmission (GO:0050804)	450	69	29.83	+	2.31	3.07e-09	1.09e-06
regulation of synapse structure or activity (GO:0050803)	235	36	15.58	+	2.31	1.87e-05	0.00195
regulation of trans-synaptic signaling (GO:0099177)	451	69	29.9	+	2.31	3.17e-09	1.1e-06
endosomal transport (GO:0016197)	229	35	15.18	+	2.31	2.61e-05	0.00253
axonogenesis (GO:0007409)	381	58	25.26	+	2.3	6.23e-08	1.44e-05
regulation of neurotransmitter levels (GO:0001505)	357	54	23.67	+	2.28	2.38e-07	4.61e-05
regulation of plasma membrane bounded cell projection organization (GO:0120035)	678	101	44.95	+	2.25	2.27e-12	2.13e-09
regulation of cell projection organization (GO:0031344)	687	102	45.55	+	2.24	1.8e-12	2.2e-09
regulation of microtubule cytoskeleton organization (GO:0070507)	196	29	12.99	+	2.23	0.000222	0.0164
regulation of neuron differentiation (GO:0045664)	663	98	43.96	+	2.23	6.9e-12	5.23e-09
peptide secretion (GO:0002790)	183	27	12.13	+	2.23	0.000422	0.028
regulation of axonogenesis (GO:0050770)	190	28	12.6	+	2.22	0.000311	0.0219
neuron projection development (GO:0031175)	680	100	45.08	+	2.22	4.41e-12	3.69e-09
protein secretion (GO:0009306)	164	24	10.87	+	2.21	0.000718	0.0431
regulation of cell morphogenesis involved in differentiation (GO:0010769)	308	45	20.42	+	2.2	5.72e-06	0.000705
neuron projection morphogenesis (GO:0048812)	494	72	32.75	+	2.2	8.7e-09	2.66e-06
establishment of protein localization to extracellular region (GO:0035592)	165	24	10.94	+	2.19	0.000765	0.0456
positive regulation of neuron differentiation (GO:0045666)	379	55	25.13	+	2.19	5.34e-07	9.13e-05
plasma membrane bounded cell projection morphogenesis (GO:0120039)	498	72	33.02	+	2.18	1.01e-08	2.98e-06
cell morphogenesis involved in differentiation (GO:0000904)	562	81	37.26	+	2.17	1.25e-09	5.12e-07
regulation of microtubule-based process (GO:0032886)	230	33	15.25	+	2.16	0.000143	0.0112
cell projection morphogenesis (GO:0048858)	502	72	33.28	+	2.16	1.23e-08	3.55e-06
regulation of autophagy (GO:0010506)	330	47	21.88	+	2.15	7.02e-06	0.000845
regulation of Ras protein signal transduction (GO:0046578)	246	35	16.31	+	2.15	8.81e-05	0.00749
central nervous system neuron differentiation (GO:0021953)	184	26	12.2	+	2.13	0.000777	0.046
cell part morphogenesis (GO:0032990)	524	74	34.74	+	2.13	1.43e-08	3.98e-06
chemical synaptic transmission (GO:0007268)	420	59	27.85	+	2.12	6.95e-07	0.000112
anterograde trans-synaptic signaling (GO:0098916)	420	59	27.85	+	2.12	6.95e-07	0.000111
organelle localization (GO:0051640)	584	82	38.72	+	2.12	2.71e-09	9.79e-07
neuron development (GO:0048666)	821	115	54.43	+	2.11	2.01e-12	2.28e-09
trans-synaptic signaling (GO:0099537)	439	61	29.1	+	2.1	4.62e-07	8.17e-05
neuron differentiation (GO:0030182)	1012	139	67.09	+	2.07	2.37e-14	6.29e-11
positive regulation of GTPase activity (GO:0043547)	408	56	27.05	+	2.07	2.15e-06	0.000294
autophagy (GO:0006914)	278	38	18.43	+	2.06	8.99e-05	0.0076
process utilizing autophagic mechanism (GO:0061919)	278	38	18.43	+	2.06	8.99e-05	0.00756
microtubule-based process (GO:0007017)	654	89	43.36	+	2.05	2.52e-09	9.32e-07
regulation of GTPase activity (GO:0043087)	481	65	31.89	+	2.04	5.42e-07	9.16e-05
regulation of small GTPase mediated signal transduction (GO:0051056)	348	47	23.07	+	2.04	1.98e-05	0.00202
vesicle organization (GO:0016050)	304	41	20.15	+	2.03	6.7e-05	0.00592
small GTPase mediated signal transduction (GO:0007264)	319	43	21.15	+	2.03	6.01e-05	0.0054
synaptic signaling (GO:0099536)	465	62	30.83	+	2.01	1.46e-06	0.000211
Ras protein signal transduction (GO:0007265)	248	33	16.44	+	2.01	0.000424	0.0281
plasma membrane bounded cell projection organization (GO:0120036)	1114	148	73.86	+	2	4.38e-14	9.95e-11
response to insulin (GO:0032868)	234	31	15.51	+	2	0.000731	0.0437
cell projection organization (GO:0030030)	1159	153	76.84	+	1.99	2.13e-14	6.77e-11
generation of neurons (GO:0048699)	1550	203	102.76	+	1.98	1.11e-18	8.81e-15
cell morphogenesis (GO:0000902)	724	94	48	+	1.96	8.66e-09	2.7e-06
cellular component morphogenesis (GO:0032989)	826	107	54.76	+	1.95	6.86e-10	3.03e-07
regulation of nervous system development (GO:0051960)	935	121	61.99	+	1.95	5.83e-11	3.87e-08
regulation of neurogenesis (GO:0050767)	827	107	54.83	+	1.95	7.11e-10	3.05e-07
microtubule cytoskeleton organization (GO:0000226)	467	60	30.96	+	1.94	5.97e-06	0.00073
regulation of cell morphogenesis (GO:0022604)	499	64	33.08	+	1.93	3.24e-06	0.000426
cell-cell adhesion (GO:0098609)	502	64	33.28	+	1.92	3.55e-06	0.000459
neurogenesis (GO:0022008)	1649	210	109.33	+	1.92	5.7e-18	3.02e-14
regulation of membrane potential (GO:0042391)	433	55	28.71	+	1.92	2.41e-05	0.00238
regulation of transporter activity (GO:0032409)	293	37	19.43	+	1.9	0.000499	0.0316
establishment of organelle localization (GO:0051656)	368	46	24.4	+	1.89	0.000126	0.0101
positive regulation of neurogenesis (GO:0050769)	483	60	32.02	+	1.87	1.9e-05	0.00197
nervous system development (GO:0007399)	2357	289	156.27	+	1.85	6.85e-23	1.09e-18
positive regulation of nervous system development (GO:0051962)	549	67	36.4	+	1.84	8.75e-06	0.00102
establishment of localization in cell (GO:0051649)	394	48	26.12	+	1.84	0.000197	0.0149
regulation of vesicle-mediated transport (GO:0060627)	552	67	36.6	+	1.83	9.44e-06	0.00107
endomembrane system organization (GO:0010256)	423	51	28.04	+	1.82	0.000151	0.0117
regulation of cell development (GO:0060284)	950	113	62.98	+	1.79	1.7e-08	4.66e-06
regulation of ion transmembrane transport (GO:0034765)	491	58	32.55	+	1.78	7.36e-05	0.00643
regulation of transmembrane transport (GO:0034762)	573	67	37.99	+	1.76	2.85e-05	0.00275
brain development (GO:0007420)	739	86	48.99	+	1.76	2.22e-06	0.000299
cell projection assembly (GO:0030031)	447	52	29.64	+	1.75	0.000324	0.0224
plasma membrane bounded cell projection assembly (GO:0120031)	432	50	28.64	+	1.75	0.000379	0.0257
behavior (GO:0007610)	581	67	38.52	+	1.74	4.53e-05	0.00421
positive regulation of cell development (GO:0010720)	557	63	36.93	+	1.71	0.000131	0.0104
cell adhesion (GO:0007155)	920	104	60.99	+	1.71	7.8e-07	0.000123
intracellular transport (GO:0046907)	1529	172	101.37	+	1.7	1.34e-10	7.63e-08
biological adhesion (GO:0022610)	926	104	61.39	+	1.69	8.68e-07	0.000134
head development (GO:0060322)	784	88	51.98	+	1.69	7.86e-06	0.000926
protein localization to membrane (GO:0072657)	518	58	34.34	+	1.69	0.000306	0.0216
protein transport (GO:0015031)	1528	171	101.3	+	1.69	1.92e-10	1.02e-07
peptide transport (GO:0015833)	1558	174	103.29	+	1.68	1.43e-10	7.82e-08
cytoskeleton organization (GO:0007010)	1095	121	72.6	+	1.67	2.42e-07	4.63e-05
establishment of protein localization (GO:0045184)	1621	179	107.47	+	1.67	2.06e-10	1.06e-07
membrane organization (GO:0061024)	855	94	56.69	+	1.66	7.06e-06	0.000844
amide transport (GO:0042886)	1592	175	105.55	+	1.66	4.08e-10	1.96e-07
cellular localization (GO:0051641)	2396	262	158.85	+	1.65	8.62e-15	3.43e-11
nitrogen compound transport (GO:0071705)	1861	203	123.38	+	1.65	2.2e-11	1.59e-08
organelle assembly (GO:0070925)	725	79	48.07	+	1.64	5.35e-05	0.00489
positive regulation of cellular component organization (GO:0051130)	1226	133	81.28	+	1.64	1.52e-07	3.11e-05
protein localization (GO:0008104)	2178	236	144.4	+	1.63	6.57e-13	9.5e-10
regulation of cytoskeleton organization (GO:0051493)	547	59	36.27	+	1.63	0.00061	0.0372
cell development (GO:0048468)	1633	175	108.27	+	1.62	2.31e-09	8.75e-07
central nervous system development (GO:0007417)	975	103	64.64	+	1.59	1.33e-05	0.00144
regulation of ion transport (GO:0043269)	704	74	46.67	+	1.59	0.000267	0.0192
cellular macromolecule localization (GO:0070727)	1626	170	107.8	+	1.58	2.35e-08	6.12e-06
metal ion transport (GO:0030001)	641	67	42.5	+	1.58	0.000629	0.0382
cellular protein localization (GO:0034613)	1618	169	107.27	+	1.58	2.92e-08	7.26e-06
vesicle-mediated transport (GO:0016192)	1954	203	129.55	+	1.57	1.17e-09	4.91e-07
positive regulation of hydrolase activity (GO:0051345)	771	80	51.12	+	1.57	0.00021	0.0157
macromolecule localization (GO:0033036)	2517	260	166.87	+	1.56	4.37e-12	3.86e-09
movement of cell or subcellular component (GO:0006928)	1535	158	101.77	+	1.55	1.92e-07	3.77e-05
cell-cell signaling (GO:0007267)	1111	114	73.66	+	1.55	1.42e-05	0.00153
import into cell (GO:0098657)	675	69	44.75	+	1.54	0.000861	0.0494
organic substance transport (GO:0071702)	2224	227	147.45	+	1.54	4.44e-10	2.08e-07
regulation of transport (GO:0051049)	1877	188	124.44	+	1.51	7.39e-08	1.68e-05
regulation of cellular component organization (GO:0051128)	2491	248	165.15	+	1.5	4.49e-10	2.04e-07
regulation of cellular component biogenesis (GO:0044087)	946	93	62.72	+	1.48	0.000367	0.0249
anatomical structure morphogenesis (GO:0009653)	2153	205	142.74	+	1.44	5.13e-07	8.97e-05
regulation of cell differentiation (GO:0045595)	1824	172	120.93	+	1.42	9.26e-06	0.00107
locomotion (GO:0040011)	1304	122	86.45	+	1.41	0.00028	0.0199
regulation of multicellular organismal development (GO:2000026)	2047	191	135.71	+	1.41	4.63e-06	0.000585
system development (GO:0048731)	4424	412	293.3	+	1.4	5.05e-13	8.03e-10
regulation of localization (GO:0032879)	2790	258	184.97	+	1.39	1.14e-07	2.53e-05
regulation of organelle organization (GO:0033043)	1298	120	86.06	+	1.39	0.000513	0.0324
positive regulation of catalytic activity (GO:0043085)	1440	133	95.47	+	1.39	0.000274	0.0196
cellular component assembly (GO:0022607)	2473	227	163.96	+	1.38	1.47e-06	0.00021
multicellular organism development (GO:0007275)	5026	460	333.22	+	1.38	1.4e-13	2.78e-10
organelle organization (GO:0006996)	3418	308	226.61	+	1.36	4.36e-08	1.02e-05
intracellular signal transduction (GO:0035556)	1680	151	111.38	+	1.36	0.000325	0.0224
cellular component organization (GO:0016043)	5642	504	374.06	+	1.35	2.07e-13	3.66e-10
anatomical structure development (GO:0048856)	5422	482	359.47	+	1.34	2.14e-12	2.27e-09
positive regulation of molecular function (GO:0044093)	1797	159	119.14	+	1.33	0.000407	0.0273
regulation of developmental process (GO:0050793)	2592	229	171.85	+	1.33	1.67e-05	0.00177
transport (GO:0006810)	4550	400	301.66	+	1.33	2.2e-09	8.52e-07
establishment of localization (GO:0051234)	4681	410	310.34	+	1.32	2.08e-09	8.27e-07
regulation of cell communication (GO:0010646)	3540	310	234.7	+	1.32	5.76e-07	9.54e-05
cellular component organization or biogenesis (GO:0071840)	5830	509	386.52	+	1.32	5.25e-12	4.18e-09
regulation of signaling (GO:0023051)	3581	312	237.41	+	1.31	7.81e-07	0.000122
cellular developmental process (GO:0048869)	3806	331	252.33	+	1.31	3.25e-07	6.07e-05
cell differentiation (GO:0030154)	3710	321	245.97	+	1.31	9.17e-07	0.00014
cellular component biogenesis (GO:0044085)	2699	233	178.94	+	1.3	5.65e-05	0.00513
developmental process (GO:0032502)	5862	506	388.64	+	1.3	4.63e-11	3.2e-08
localization (GO:0051179)	5765	496	382.21	+	1.3	1.28e-10	7.55e-08
regulation of multicellular organismal process (GO:0051239)	3147	269	208.64	+	1.29	2.24e-05	0.00224
cellular protein modification process (GO:0006464)	3084	256	204.46	+	1.25	0.000256	0.0187
protein modification process (GO:0036211)	3084	256	204.46	+	1.25	0.000256	0.0186
regulation of biological quality (GO:0065008)	4073	335	270.03	+	1.24	3.38e-05	0.00324
regulation of signal transduction (GO:0009966)	3154	259	209.1	+	1.24	0.000452	0.029
signaling (GO:0023052)	5393	436	357.55	+	1.22	5.44e-06	0.000676
cell communication (GO:0007154)	5500	443	364.64	+	1.21	6.23e-06	0.000756
multicellular organismal process (GO:0032501)	6973	560	462.3	+	1.21	1.29e-07	2.77e-05
positive regulation of cellular process (GO:0048522)	5465	424	362.32	+	1.17	0.000337	0.0231
regulation of cellular process (GO:0050794)	10981	827	728.02	+	1.14	2.46e-07	4.65e-05
regulation of biological process (GO:0050789)	11688	875	774.9	+	1.13	1.52e-07	3.14e-05
biological regulation (GO:0065007)	12387	922	821.24	+	1.12	8.21e-08	1.84e-05
cellular process (GO:0009987)	14575	1047	966.3	+	1.08	3.91e-06	0.000502
biological_process (GO:0008150)	17840	1255	1182.76	+	1.06	3.32e-08	7.99e-06
multi-organism process (GO:0051704)	2832	144	187.76	-	0.77	0.000704	0.0424
immune system process (GO:0002376)	2806	139	186.03	-	0.75	0.000224	0.0165
Unclassified (UNCLASSIFIED)	3156	137	209.24	-	0.65	3.32e-08	8.11e-06
positive regulation of immune system process (GO:0002684)	1150	46	76.24	-	0.6	0.00027	0.0193
defense response (GO:0006952)	1342	50	88.97	-	0.56	9.39e-06	0.00107
immune response (GO:0006955)	1868	68	123.85	-	0.55	4.01e-08	9.51e-06
regulation of immune response (GO:0050776)	1139	41	75.51	-	0.54	2.31e-05	0.0023
G protein-coupled receptor signaling pathway (GO:0007186)	1315	47	87.18	-	0.54	3.31e-06	0.000431
cellular amide metabolic process (GO:0043603)	799	26	52.97	-	0.49	6.77e-05	0.00595
response to biotic stimulus (GO:0009607)	1353	44	89.7	-	0.49	1.21e-07	2.63e-05
response to other organism (GO:0051707)	1327	43	87.98	-	0.49	1.7e-07	3.42e-05
response to external biotic stimulus (GO:0043207)	1329	43	88.11	-	0.49	1.31e-07	2.78e-05
detection of stimulus (GO:0051606)	693	22	45.94	-	0.48	0.000148	0.0116
defense response to other organism (GO:0098542)	952	28	63.12	-	0.44	1.33e-06	0.000193
adaptive immune response (GO:0002250)	599	17	39.71	-	0.43	9.15e-05	0.00765
peptide metabolic process (GO:0006518)	542	15	35.93	-	0.42	0.00017	0.013
amide biosynthetic process (GO:0043604)	542	15	35.93	-	0.42	0.00017	0.0129
innate immune response (GO:0045087)	766	21	50.78	-	0.41	5.43e-06	0.00068
response to bacterium (GO:0009617)	701	16	46.48	-	0.34	5.71e-07	9.56e-05
peptide biosynthetic process (GO:0043043)	419	9	27.78	-	0.32	0.000102	0.00833
translation (GO:0006412)	393	8	26.06	-	0.31	9.43e-05	0.00785
detection of stimulus involved in sensory perception (GO:0050906)	543	10	36	-	0.28	1.04e-06	0.000157
defense response to bacterium (GO:0042742)	333	5	22.08	-	0.23	3.49e-05	0.00332
keratinocyte differentiation (GO:0030216)	268	4	17.77	-	0.23	0.00032	0.0223
keratinization (GO:0031424)	226	3	14.98	-	0.2	0.000493	0.0315
cellular response to biotic stimulus (GO:0071216)	227	3	15.05	-	0.2	0.000495	0.0315
detection of chemical stimulus (GO:0009593)	519	6	34.41	-	0.17	8.14e-09	2.59e-06
sensory perception of chemical stimulus (GO:0007606)	534	6	35.4	-	0.17	4.02e-09	1.33e-06
humoral immune response (GO:0006959)	372	4	24.66	-	0.16	1.29e-06	0.000191
cellular response to lipopolysaccharide (GO:0071222)	194	2	12.86	-	0.16	0.000537	0.0336
cellular response to molecule of bacterial origin (GO:0071219)	203	2	13.46	-	0.15	0.00038	0.0256
detection of chemical stimulus involved in sensory perception (GO:0050907)	482	3	31.96	-	0.09	2.36e-10	1.17e-07
complement activation, classical pathway (GO:0006958)	161	1	10.67	-	0.09	0.000803	0.0471
humoral immune response mediated by circulating immunoglobulin (GO:0002455)	167	1	11.07	-	0.09	0.000548	0.0342
positive regulation of B cell activation (GO:0050871)	167	1	11.07	-	0.09	0.000548	0.034
complement activation (GO:0006956)	176	1	11.67	-	0.09	0.000246	0.018
sensory perception of smell (GO:0007608)	462	2	30.63	-	0.07	8.02e-11	5.1e-08
detection of chemical stimulus involved in sensory perception of smell (GO:0050911)	433	0	28.71	-	< 0.01	1.13e-12	1.5e-09
regulation of DNA-templated transcription in response to stress (GO:0043620)	126	0	8.35	-	< 0.01	0.000589	0.0362
antimicrobial humoral response (GO:0019730)	142	0	9.41	-	< 0.01	0.000173	0.0131

## Sheet: Table S4_(Pathway_BMPR2)
BMPR2 co-expressed genes
Analysis Type:	PANTHER Overrepresentation Test (Released 20190711)
Annotation Version and Release Date:	PANTHER version 14.1 Released 2019-03-12
Analyzed List:	upload_1 (Homo sapiens)
Reference List:	Homo sapiens (all genes in database)
Test Type:	FISHER
Correction:	FDR
PANTHER Pathways	#	#	Expected		Fold	Raw P	FDR
Hedgehog signaling pathway (P00025)	21	9	2.34	+	3.84	0.00205	0.024
Histamine H1 receptor mediated signaling pathway (P04385)	44	16	4.91	+	3.26	0.000204	0.00335
Oxytocin receptor mediated signaling pathway (P04391)	58	20	6.47	+	3.09	6.33e-05	0.0013
5HT2 type receptor mediated signaling pathway (P04374)	67	22	7.47	+	2.94	5.1e-05	0.00119
PI3 kinase pathway (P00048)	53	17	5.91	+	2.88	0.000439	0.00601
Thyrotropin-releasing hormone receptor signaling pathway (P04394)	60	19	6.69	+	2.84	0.000238	0.00355
Endothelin signaling pathway (P00019)	86	25	9.59	+	2.61	9.31e-05	0.0017
Gonadotropin-releasing hormone receptor pathway (P06664)	230	66	25.64	+	2.57	5.05e-10	8.28e-08
Ras Pathway (P04393)	74	21	8.25	+	2.55	0.000441	0.00557
FGF signaling pathway (P00021)	120	34	13.38	+	2.54	9.42e-06	0.000309
EGF receptor signaling pathway (P00018)	134	37	14.94	+	2.48	7.99e-06	0.000328
P	174	44	19.4	+	2.27	6.58e-06	0.00036
Wnt signaling pathway (P00057)	312	71	34.79	+	2.04	3.12e-07	2.56e-05
Angiogenesis (P00005)	173	35	19.29	+	1.81	0.00233	0.0255
Unclassified (UNCLASSIFIED)	18383	1978	2049.66	-	0.97	3.8e-05	0.00104

## Sheet: Table S5_(Pathway_BMPR1A)
BMPR1A co-expressed genes
Analysis Type:	PANTHER Overrepresentation Test (Released 20190711)
Annotation Version and Release Date:	PANTHER version 14.1 Released 2019-03-12
Analyzed List:	upload_1 (Homo sapiens)
Reference List:	Homo sapiens (all genes in database)
Test Type:	FISHER
Correction:	FDR
PANTHER Pathways	#	#	Expected		Fold	Raw P	FDR
DNA replication (P00017)	28	12	2.46	+	4.88	4.85e-05	0.00796
p53 pathway (P00059)	87	20	7.64	+	2.62	0.000444	0.0364

## Sheet: Table S6_(Pathway_BMPR1B)
BMPR1B co-expressed genes
Analysis Type:	PANTHER Overrepresentation Test (Released 20190711)
Annotation Version and Release Date:	PANTHER version 14.1 Released 2019-03-12
Analyzed List:	upload_1 (Homo sapiens)
Reference List:	Homo sapiens (all genes in database)
Test Type:	FISHER
Correction:	FDR
PANTHER Pathways	#	#	Expected		Fold	Raw P	FDR
Adrenaline and noradrenaline biosynthesis (P00001)	29	9	2.21	+	4.08	0.00109	0.0356
Dopamine receptor mediated signaling pathway (P05912)	57	13	4.34	+	2.99	0.00113	0.0309
Oxytocin receptor mediated signaling pathway (P04391)	58	13	4.42	+	2.94	0.0013	0.0304
5HT2 type receptor mediated signaling pathway (P04374)	67	15	5.1	+	2.94	0.000575	0.0236
Gonadotropin-releasing hormone receptor pathway (P06664)	230	42	17.52	+	2.4	1.91e-06	0.000313
Wnt signaling pathway (P00057)	312	49	23.76	+	2.06	1.07e-05	0.000876
Unclassified (UNCLASSIFIED)	18383	1349	1400	-	0.96	0.000328	0.0179
